# Supplementary material for: Crystal structure of propane-1,3-diaminium squarate dihydrate
Source: Acta Crystallogr E Crystallogr Commun. 2024 Aug 30;80(Pt 9):973–5. doi: 10.1107/S2056989024008235 (PMC11389676; doi:10.1107/S2056989024008235)
Supplement: Supplementary file 1 [file e-80-00973-sup1.cif]

##############################################################################
#                                                                            #
# This CIF contains the data in a paper accepted for publication in          #
# Acta Crystallographica Section E. It conforms to the requirements of       #
# Notes for Authors for Acta Crystallographica Section E, and has been       #
# peer reviewed under the auspices of the IUCr Commission on Journals.       #
#                                                                            #
# Full details of the Crystallographic Information File format               #
# are given in the paper "The Crystallographic Information File (CIF):       #
# a New Standard Archive File for Crystallography" by S. R. Hall, F. H.      #
# Allen and I. D. Brown [Acta Cryst. (1991), A47, 655-685].                  #
#                                                                            #
# The current version of the core CIF dictionary is obtainable from          #
# ftp://ftp.iucr.org/pub/cif_core.dic.                                       #
#                                                                            #
# Software is freely available for graphical display of the structure(s)     #
# in this CIF. For information consult the CIF software page                 #
# http://www.iucr.org/resources/cif/software.                                #
#                                                                            #
# This file may be used for bona fide research purposes within the           #
# scientific community so long as proper attribution is given to the journal # 
# article from which it was obtained.                                        #
#                                                                            #
##############################################################################
data_I
_audit_creation_method     'SHELXL-2019/3'
_chemical_name_systematic
;
Propane-1,3-diaminium 3,4-dioxocyclobutene-1,2-diolate dihydrate
;
_chemical_name_common
;
Propane-1,3-diaminium squarate dihydrate
;
_chemical_formula_moiety     'C3 H12 N2 2+, C4 O4 2-, 2(H2 O)'
_chemical_formula_sum     'C7 H16 N2 O6'
_chemical_formula_iupac     'C3 H12 N2 2+, C4 O4 2-, 2H2 O'
_chemical_formula_weight     224.22
_chemical_melting_point     ?
_chemical_absolute_configuration     .
_space_group_crystal_system     tetragonal
_space_group_name_H-M_alt     'P 4 b m'
_space_group_name_Hall     'P 4 -2ab'
loop_
    _space_group_symop_operation_xyz
    'x, y, z'
    '-x, -y, z'
    '-y, x, z'
    'y, -x, z'
    'x+1/2, -y+1/2, z'
    '-x+1/2, y+1/2, z'
    '-y+1/2, -x+1/2, z'
    'y+1/2, x+1/2, z'
_cell_length_a     11.2716(2)
_cell_length_b     11.2716(2)
_cell_length_c     4.33100(10)
_cell_angle_alpha     90
_cell_angle_beta     90
_cell_angle_gamma     90
_cell_volume     550.25(2)
_cell_formula_units_Z     2
_cell_measurement_reflns_used     5992
_cell_measurement_theta_min     3.5970
_cell_measurement_theta_max     28.6740
_cell_measurement_temperature     105(2)
_exptl_crystal_description     block
_exptl_crystal_colour     colourless
_exptl_crystal_size_max     0.230
_exptl_crystal_size_mid     0.160
_exptl_crystal_size_min     0.110
_exptl_crystal_density_diffrn     1.353
_exptl_crystal_density_meas     ?
_exptl_crystal_density_method     ?
_exptl_crystal_F_000     240
_exptl_absorpt_coefficient_mu     0.118
_exptl_absorpt_correction_type     multi-scan
_exptl_absorpt_process_details
;
[ABSPACK in CrysAlisPro (Rigaku OD, 2023)]
;
_exptl_absorpt_correction_T_min     0.92833
_exptl_absorpt_correction_T_max     1.00000
_diffrn_ambient_temperature     105(2)
_diffrn_source     'fine-focus sealed X-ray tube'
_diffrn_radiation_type     MoK\a
_diffrn_radiation_wavelength     0.71073
_diffrn_measurement_device_type     'Oxford Diffraction Xcalibur2'
_diffrn_measurement_device     'four-circle diffractometer'
_diffrn_measurement_method     '\w scans'
_diffrn_detector     'CCD plate'
_diffrn_detector_area_resol_mean     8.4171
_diffrn_reflns_number     11463
_diffrn_reflns_av_R_equivalents     0.0273
_diffrn_reflns_av_unetI/netI     0.0115
_diffrn_reflns_theta_min     3.615
_diffrn_reflns_theta_max     28.857
_diffrn_reflns_theta_full     25.242
_diffrn_measured_fraction_theta_max     0.975
_diffrn_measured_fraction_theta_full     0.997
_diffrn_reflns_limit_h_min     -15
_diffrn_reflns_limit_h_max     15
_diffrn_reflns_limit_k_min     -15
_diffrn_reflns_limit_k_max     14
_diffrn_reflns_limit_l_min     -5
_diffrn_reflns_limit_l_max     5
_refine_special_details     ?
_reflns_number_total     745
_reflns_number_gt     721
_reflns_threshold_expression     'I > 2\s(I)'
_refine_ls_structure_factor_coef     Fsqd
_refine_ls_matrix_type     full
_refine_ls_R_factor_all     0.0282
_refine_ls_R_factor_gt     0.0268
_refine_ls_wR_factor_gt     0.0690
_refine_ls_wR_factor_ref     0.0702
_refine_ls_goodness_of_fit_ref     1.093
_refine_ls_restrained_S_all     1.092
_refine_ls_number_reflns     745
_refine_ls_number_parameters     54
_refine_ls_number_restraints     1
_refine_ls_hydrogen_treatment     refxyz
_refine_ls_weighting_scheme     calc
_refine_ls_weighting_details
              'w=1/[\s^2^(Fo^2^)+(0.0450P)^2^+0.0625P] where P=(Fo^2^+2Fc^2^)/3'
_atom_sites_solution_hydrogens     difmap
_atom_sites_solution_primary     direct
_atom_sites_solution_secondary     difmap
_refine_ls_shift/su_max     0.000
_refine_ls_shift/su_mean     0.000
_refine_diff_density_max     0.379
_refine_diff_density_min     -0.131
_refine_ls_extinction_method     none
_refine_ls_extinction_coef     .
_refine_ls_abs_structure_details
;
Flack <i>x</i> determined using 298 quotients
[(<i>I</i>^+^)-(<i>I</i>^-^)]/[(<i>I</i>^+^)+(<i>I</i>^-^)]
(Parsons <i>et al.</i>,  2013)
;
_refine_ls_abs_structure_Flack     0.1(5)
loop_
    _atom_type_symbol
    _atom_type_description
    _atom_type_scat_dispersion_real
    _atom_type_scat_dispersion_imag
    _atom_type_scat_source
    'C' 'C' 0.0033 0.0016
                         'International Tables Vol C Tables 4.2.6.8 and 6.1.1.4'
    'H' 'H' 0.0000 0.0000
                         'International Tables Vol C Tables 4.2.6.8 and 6.1.1.4'
    'N' 'N' 0.0061 0.0033
                         'International Tables Vol C Tables 4.2.6.8 and 6.1.1.4'
    'O' 'O' 0.0106 0.0060
                         'International Tables Vol C Tables 4.2.6.8 and 6.1.1.4'
_computing_data_collection
;
CrysAlis system (Oxford Diffraction, 2009)
;
_computing_cell_refinement
;
CrysAlisPro (Rigaku OD, 2023)
;
_computing_data_reduction
;
CrysAlisPro (Rigaku OD, 2023)
;
_computing_structure_solution
;
SHELXS97 (Sheldrick, 2008)
;
_computing_structure_refinement
;
<i>SHELXL2019/3</i> (Sheldrick, 2015)
;
_computing_molecular_graphics
;
DIAMOND (Brandenburg, 2018)
;
_computing_publication_material
;
publCIF (Westrip, 2010)
;
loop_
    _atom_site_type_symbol
    _atom_site_label
    _atom_site_fract_x
    _atom_site_fract_y
    _atom_site_fract_z
    _atom_site_U_iso_or_equiv
    _atom_site_adp_type
    _atom_site_calc_flag
    _atom_site_occupancy
    _atom_site_disorder_assembly
    _atom_site_disorder_group
    C C1 0.00512(11) 0.09200(10) 0.0161(4) 0.0143(3) Uani d 1 . .
    C C2 0.42195(10) 0.07805(10) 0.5294(5) 0.0137(4) Uani d 1 . .
    H H2 0.4703(15) 0.1281(16) 0.407(5) 0.016 Uiso d 1 . .
    C C3 0.500000 0.000000 0.7310(7) 0.0129(5) Uani d 1 . .
    H H3 0.5480(17) 0.0480(17) 0.851(6) 0.015 Uiso d 1 . .
    N N1 0.34377(9) 0.15623(9) 0.7173(4) 0.0126(3) Uani d 1 . .
    H H1A 0.3011(18) 0.1989(18) 0.601(7) 0.015 Uiso d 1 . .
    H H1B 0.3902(15) 0.2026(15) 0.834(5) 0.015 Uiso d 1 . .
    O O1 0.01160(8) 0.20294(8) 0.0165(3) 0.0188(3) Uani d 1 . .
    O O2 0.21736(10) 0.28264(10) 0.2827(4) 0.0244(4) Uani d 1 . .
    H H2A 0.1556(18) 0.2608(18) 0.191(5) 0.029 Uiso d 1 . .
loop_
    _atom_site_aniso_label
    _atom_site_aniso_U_11
    _atom_site_aniso_U_22
    _atom_site_aniso_U_33
    _atom_site_aniso_U_12
    _atom_site_aniso_U_13
    _atom_site_aniso_U_23
    C1 0.0114(5) 0.0119(6) 0.0196(5) 0.0002(4) -0.0025(5) 0.0017(7)
    C2 0.0144(5) 0.0144(5) 0.0123(7) 0.0006(6) -0.0005(6) 0.0005(6)
    C3 0.0132(7) 0.0132(7) 0.0124(11) 0.0005(9) 0.000 0.000
    N1 0.0117(5) 0.0117(5) 0.0144(6) 0.0004(5) -0.0013(5) 0.0013(5)
    O1 0.0149(4) 0.0098(4) 0.0316(5) -0.0004(3) -0.0064(5) 0.0014(5)
    O2 0.0197(5) 0.0197(5) 0.0337(9) -0.0071(6) -0.0117(5) 0.0117(5)
_geom_special_details
;
 All esds (except the esd in the dihedral angle between two l.s. planes)
 are estimated using the full covariance matrix.  The cell esds are taken
 into account individually in the estimation of esds in distances, angles
 and torsion angles; correlations between esds in cell parameters are only
 used when they are defined by crystal symmetry.  An approximate (isotropic)
 treatment of cell esds is used for estimating esds involving l.s. planes.
;
loop_
    _geom_bond_atom_site_label_1
    _geom_bond_atom_site_label_2
    _geom_bond_site_symmetry_2
    _geom_bond_distance
    _geom_bond_publ_flag
    C1 O1 . 1.2527(14) ?
    C1 C1 3 1.4687(15) ?
    C1 C1 4 1.4687(15) ?
    C2 N1 . 1.488(2) ?
    C2 C3 . 1.520(3) ?
    C2 H2 . 0.946(19) ?
    C2 H2 7 0.946(19) ?
    C3 H3 . 0.92(3) ?
    C3 H3 2_655 0.92(3) ?
    N1 H1A . 0.85(3) ?
    N1 H1B . 0.896(19) ?
    N1 H1B 7 0.896(19) ?
    O2 H2A . 0.84(2) ?
    O2 H2A 7 0.84(2) ?
loop_
    _geom_angle_atom_site_label_1
    _geom_angle_atom_site_label_2
    _geom_angle_atom_site_label_3
    _geom_angle_site_symmetry_1
    _geom_angle_site_symmetry_3
    _geom_angle
    _geom_angle_publ_flag
    O1 C1 C1 . 3 135.16(13) ?
    O1 C1 C1 . 4 134.84(13) ?
    C1 C1 C1 3 4 89.9990(10)
                           ?
    N1 C2 C3 . . 111.80(18) ?
    N1 C2 H2 . . 107.1(11) ?
    C3 C2 H2 . . 109.4(11) ?
    N1 C2 H2 . 7 107.1(11) ?
    C3 C2 H2 . 7 109.4(11) ?
    H2 C2 H2 . 7 112(2) ?
    C2 C3 C2 . 2_655 109.9(2) ?
    C2 C3 H3 . . 108.8(8) ?
    C2 C3 H3 2_655 . 108.8(8) ?
    C2 C3 H3 . 2_655 108.8(8) ?
    C2 C3 H3 2_655 2_655 108.8(8) ?
    H3 C3 H3 . 2_655 112(3) ?
    C2 N1 H1A . . 110(2) ?
    C2 N1 H1B . . 108.0(11) ?
    H1A N1 H1B . . 109.7(14) ?
    C2 N1 H1B . 7 108.0(11) ?
    H1A N1 H1B . 7 109.7(14) ?
    H1B N1 H1B . 7 111(2) ?
    H2A O2 H2A . 7 105(3) ?
loop_
    _geom_torsion_atom_site_label_1
    _geom_torsion_atom_site_label_2
    _geom_torsion_atom_site_label_3
    _geom_torsion_atom_site_label_4
    _geom_torsion_site_symmetry_1
    _geom_torsion_site_symmetry_2
    _geom_torsion_site_symmetry_3
    _geom_torsion_site_symmetry_4
    _geom_torsion
    _geom_torsion_publ_flag
    N1 C2 C3 C2 . . . 2_655 180.000000 ?
loop_
    _geom_hbond_atom_site_label_D
    _geom_hbond_atom_site_label_H
    _geom_hbond_atom_site_label_A
    _geom_hbond_site_symmetry_A
    _geom_hbond_distance_DH
    _geom_hbond_distance_HA
    _geom_hbond_distance_DA
    _geom_hbond_angle_DHA
    _geom_hbond_publ_flag
    C2 H2 O1 5 0.946(19) 2.590(19) 3.4712(18) 155.1(14) ?
    N1 H1A O2 . 0.85(3) 1.92(3) 2.758(2) 171(3) yes
    N1 H1B O1 5_556 0.896(19) 1.905(18) 2.7887(12) 168.4(17) yes
    O2 H2A O1 . 0.84(2) 1.91(2) 2.7413(13) 175(2) yes
_shelx_space_group_comment
;
The symmetry employed for this shelxl refinement is uniquely defined
by the following loop, which should always be used as a source of
symmetry information in preference to the above space-group names.
They are only intended as comments.
;
_shelx_estimated_absorpt_T_min     0.973
_shelx_estimated_absorpt_T_max     0.987
_shelx_hkl_file
;
   0   0  -5 628.783 194.840   6
   0   0  -5 217.935 142.707   9
   0   0  -4 106345. 1808.76   6
   0   0  -4 110996. 1832.22   9
   0   0  -3 129720. 1674.38   6
   0   0  -3 135180. 1443.99  12
   0   0  -3 131711. 1690.49   9
   0   0  -2 99726.9 1176.70   6
   0   0  -2 100435. 1007.77  12
   0   0  -2 100033. 1172.83   9
   0   0  -1 353950. 1538.34   6
   0   0  -1 346744. 1523.80   9
   0   0   1 352957. 1532.60   5
   0   0   1 352774. 1169.91   7
   0   0   1 343036. 1317.05  12
   0   0   1 351761. 1467.53  11
   0   0   2 101060. 882.519   7
   0   0   2 98178.4 1160.78   5
   0   0   2 98547.6 1114.01  11
   0   0   3 129688. 1679.70   5
   0   0   3 128485. 1228.26   7
   0   0   3 130515. 1598.63  11
   0   0   4 110746. 1849.98   5
   0   0   4 106392. 1723.65  11
   0   0   5 206.679 146.989   5
   0   0   5 690.889 179.540  11
   1   0  -5 118.762 126.472   6
   0   1  -5-29.1218 142.527   6
  -1   0  -5-158.480 160.906   6
   0  -1  -5 6.06305 125.905   6
   1   0  -5 413.639 196.744   9
  -1   0  -5 106.064 124.544   9
   0   1  -5 346.069 183.477   9
   0  -1  -5 104.075 141.898   9
   0   1  -4 149.782 127.928   6
   0  -1  -4 14.2503 89.2758   6
   1   0  -4-56.2106 93.3280   6
  -1   0  -4-98.9831 120.028   6
   0   1  -4 18.6667 80.3864  12
   1   0  -4-105.922 152.013   9
  -1   0  -4 55.3843 116.597   9
   0  -1  -4 35.0673 107.091   9
   0   1  -4 59.4035 110.906   9
   1   0  -3 61.3371 78.8878   6
   0   1  -3-39.8238 85.0775   6
   0  -1  -3-208.065 124.977   6
  -1   0  -3 17.0245 69.6431   6
   1   0  -3-5.84336 28.9467   1
   0   1  -3 8.42212 15.4668   1
  -1   0  -3 24.7662 64.5474  12
   0   1  -3-97.7722 83.2144  12
   1   0  -3 104.506 93.2208  12
   0   1  -3-0.63453 86.8414   9
   0  -1  -3-19.6197 99.1884   9
  -1   0  -3 65.6523 108.407   9
   1   0  -3-68.5565 101.170   9
  -1   0  -2 33.1036 55.7895   6
   0  -1  -2 114.404 86.6312   6
   0   1  -2-5.54894 55.1333   6
   1   0  -2 60.3935 72.2025   6
   1   0  -2 16.3942 30.4445   1
   0   1  -2 16.6735 53.3052  12
   1   0  -2-14.7681 60.5747  12
  -1   0  -2 88.4095 52.3216  12
   0  -1  -2 16.3704 72.2213   9
   1   0  -2 167.115 85.3466   9
  -1   0  -2 58.3999 67.5257   9
   0   1  -2-103.875 95.1013   9
  -1   0  -1 77.5493 51.3091   6
   0   1  -1 215.116 41.0891   7
   0   1  -1 101.736 52.3847   6
   0  -1  -1 139.171 57.7640   6
   1   0  -1 80.1366 57.0569   6
   1   0  -1 76.2190 45.0527   7
   1   0  -1 142.653 37.5432  11
  -1   0  -1 108.224 36.7217  12
   0  -1  -1 143.558 46.3810  11
   0   1  -1 127.288 45.3315  12
   1   0  -1 212.111 71.0006  12
   0   1  -1 98.3812 56.7164   9
   0  -1  -1 31.0970 44.8549   9
   1   0  -1 108.087 59.9658   9
  -1   0  -1 116.692 57.0849   9
  -1   0   1 99.4564 45.4658   7
   0  -1   1 109.410 36.0559   7
   1   0   1 109.186 36.0802  12
   0   1   1 184.055 49.2989  11
  -1   0   1 112.884 45.5695  11
   1   0   1 97.4058 41.9310  11
   0  -1   1 102.787 49.7673  11
   0  -1   1 127.486 59.8896   5
  -1   0   1 184.085 57.0331   5
   0   1   1 176.636 32.1488   1
   0   1   1 192.267 61.4215   5
   1   0   1 67.8374 52.9483   5
  -1   0   2-10.3732 45.3090   7
   0   1   2 105.260 51.5260   7
   0  -1   2 40.6900 38.9996   7
   1   0   2-20.4508 33.6238   7
   0  -1   2 16.0611 64.7532  11
   0   1   2-17.8645 50.2603  11
  -1   0   2 16.8592 49.8620  11
   1   0   2 0.39214 66.6523  11
  -1   0   2 0.79725 61.6057   5
   0  -1   2 0.39769 63.3573   5
   0   1   2-32.8378 57.1432   5
   1   0   2 8.73864 64.9966   5
   0  -1   3 16.9189 46.4463   7
  -1   0   3-9.03203 60.6788   7
   1   0   3-26.3176 38.7334   7
   0   1   3 27.7270 58.6115   7
  -1   0   3-6.29176 87.1033   5
   0  -1   3 25.7655 89.8144   5
   0   1   3 38.5639 80.8290   5
   1   0   3-63.5872 86.9186   5
  -1   0   3-69.8360 76.3337  11
   1   0   3-10.8275 80.3342  11
   0  -1   3-29.4645 75.7045  11
   0   1   3-10.9324 74.7654  11
   0  -1   4-18.8531 120.681   5
   0   1   4 31.5487 108.599   5
  -1   0   4-17.9620 106.424   5
   1   0   4 89.0437 118.834   5
   0   1   4-14.1211 94.4596  11
   0  -1   4-119.054 109.235  11
   1   0   4-82.2942 101.452  11
  -1   0   4 20.1725 84.2771  11
   1   0   5-209.290 148.534   5
   0   1   5-77.6445 140.672   5
   0  -1   5-241.923 149.806   5
  -1   0   5 219.795 152.302   5
   0   1   5 122.681 145.535  11
   0  -1   5-139.871 110.251  11
  -1   0   5-16.7522 118.154  11
   1   0   5 264.178 144.773  11
   1   0   5-111.778 105.953  10
  -1  -1  -5 18086.8 879.490   6
  -1   1  -5 19089.8 900.432   6
   1   1  -5 18451.4 882.537   6
   1  -1  -5 18428.1 881.261   6
   1   1  -5 17813.2 872.674   9
   1  -1  -5 18795.5 878.180   9
  -1  -1  -5 18516.1 867.903   9
  -1   1  -5 18577.0 890.948   9
  -1   1  -4 3867.03 353.447   6
   1  -1  -4 3075.09 306.935   6
  -1  -1  -4 2911.39 306.047   6
   1   1  -4 2999.15 322.615   6
  -1   1  -4 2941.38 244.357  12
   1   1  -4 3659.68 301.952  12
  -1   1  -4 3247.31 335.612   9
   1  -1  -4 3411.08 334.970   9
   1   1  -4 3469.19 344.324   9
  -1  -1  -4 2907.97 299.852   9
   1   1  -3 31661.3 834.527   6
   1  -1  -3 33034.9 852.051   6
  -1  -1  -3 33579.4 866.015   6
  -1   1  -3 31662.9 831.561   6
   1   1  -3 31251.1 470.110   1
  -1   1  -3 32341.1 674.218  12
   1   1  -3 32246.9 765.818  12
  -1   1  -3 33729.5 871.203   9
   1  -1  -3 32812.9 837.732   9
   1   1  -3 33567.6 865.078   9
  -1  -1  -3 31767.3 820.207   9
   1   1  -2 81179.0 1075.74   6
  -1  -1  -2 84509.0 1101.42   6
  -1   1  -2 80708.6 1066.74   6
   1  -1  -2 79783.5 1061.32   6
   1  -1  -2 83884.5 714.982   1
   1   1  -2 81314.1 1012.97  12
  -1   1  -2 81788.2 849.603  12
  -1  -1  -2 84507.1 1055.31   9
   1  -1  -2 84345.3 1067.33   9
  -1   1  -2 80533.8 1085.62   9
   1   1  -2 80396.5 1084.57   9
   1   1  -1 405653. 1743.75   6
   1  -1  -1 404135. 1664.30   6
  -1   1  -1 392759. 1658.68   6
  -1  -1  -1 410563. 1763.96   6
   1  -1  -1 405105. 1423.46   1
  -1   1  -1 398126. 1299.68  12
   1   1  -1 400266. 1720.31  12
  -1  -1  -1 396564. 1586.76   9
   1  -1  -1 408312. 1667.34   9
  -1   1  -1 393197. 1749.38   9
   1   1  -1 399936. 1758.67   9
  -1  -1   1 403139. 1756.33   5
  -1   1   1 400029. 1649.01   5
  -1  -1   1 387888. 1556.77   7
   1  -1   1 389890. 1614.67   5
   1   1   1 395988. 1750.01   5
  -1   1   1 405597. 1706.87   7
  -1   1   1 404777. 1400.95   1
   1  -1   1 385269. 1746.59  11
   1  -1   1 393819. 1298.97  12
  -1  -1   1 405122. 1691.36  11
  -1   1   1 394006. 1326.60  11
   1  -1   1 392861. 1772.54  10
   1   1   1 398813. 1308.11   7
   1   1   2 86325.9 792.589   7
  -1   1   2 80905.8 949.767   7
   1  -1   2 81638.0 611.546   7
  -1  -1   2 82054.7 898.698   7
   1  -1   2 80490.8 1059.67   5
  -1   1   2 83644.9 1079.58   5
  -1  -1   2 82729.8 1082.87   5
   1   1   2 80810.7 1084.90   5
  -1   1   2 81714.4 941.932  11
   1   1   2 81890.4 1050.17  11
  -1  -1   2 82724.9 1037.27  11
   1  -1   2 83489.7 1101.61  11
  -1   1   3 32262.7 704.138   7
   1   1   3 33126.8 596.743   7
  -1  -1   3 33378.9 856.467   5
  -1  -1   3 32658.8 667.906   7
   1   1   3 32633.5 862.248   5
   1  -1   3 33239.5 508.549   7
   1  -1   3 33495.7 851.070   5
  -1   1   3 33105.0 854.388   5
   1  -1   3 32961.2 847.546  11
  -1   1   3 32093.4 756.193  11
   1   1   3 31685.0 809.357  11
  -1  -1   3 32556.7 807.059  11
   1  -1   4 3775.87 352.656   5
   1   1   4 3287.54 337.175   5
  -1   1   4 3352.16 338.170   5
  -1  -1   4 3490.28 337.602   5
   1   1   4 3382.45 318.538  11
  -1   1   4 3334.83 304.229  11
  -1  -1   4 3447.02 318.894  11
   1  -1   4 3431.78 324.871  11
  -1   1   5 18627.5 896.769   5
   1   1   5 19655.3 922.227   5
  -1  -1   5 18974.3 899.116   5
   1  -1   5 19508.8 910.002   5
  -1   1   5 18573.4 803.982  11
  -1  -1   5 18126.2 823.752  11
   1  -1   5 18828.8 878.868  11
   1   1   5 18196.4 838.024  11
   1  -1   5 18523.3 882.047  10
   1   1   5 18702.3 857.625  10
   0   2  -5 3413.31 383.657   6
   0  -2  -5 2962.80 370.934   6
  -2   0  -5 2991.52 361.627   6
   2   0  -5 2975.45 372.100   6
   0   2  -5 3140.60 394.129   9
   0  -2  -5 3153.98 365.586   9
   2   0  -5 3584.48 404.473   9
  -2   0  -5 3346.25 390.374   9
   0  -2  -4 3892.00 354.076   6
   2   0  -4 3818.98 357.091   6
   0   2  -4 3603.51 340.740   6
  -2   0  -4 3576.94 346.401   6
   0   2  -4 3978.16 304.574  12
  -2   0  -4 3992.23 361.983   9
   0  -2  -4 3806.37 340.755   9
   2   0  -4 4636.93 395.874   9
   0   2  -4 4085.30 374.966   9
   0   2  -3 9774.80 468.210   6
   0  -2  -3 9652.29 462.477   6
  -2   0  -3 9719.50 472.100   6
   2   0  -3 10167.4 480.023   6
   2   0  -3 9751.62 310.989   1
   2   0  -3 9699.74 437.142  12
   0   2  -3 9537.42 406.732  12
   2   0  -3 9982.47 477.452   9
   0  -2  -3 10371.6 463.070   9
   0   2  -3 9601.13 472.132   9
  -2   0  -3 10041.4 481.250   9
  -2   0  -2 138198. 1430.61   6
   0  -2  -2 135766. 1379.25   6
   0   2  -2 134318. 1367.23   6
   2   0  -2 132359. 1395.29   6
   2   0  -2 129652. 1082.27   1
  -2   0  -2 133108. 910.592  12
   2   0  -2 136628. 1375.97  12
   0   2  -2 137011. 1274.47  12
   0   2  -2 133719. 1421.62   9
   2   0  -2 138056. 1435.60   9
   0  -2  -2 136871. 1306.51   9
  -2   0  -2 132006. 1395.85   9
   0  -2  -1 94091.5 811.426   6
  -2   0  -1 93339.9 893.064   6
   0   2  -1 90976.4 800.990   6
   0   2  -1 91588.8 700.450   7
   2   0  -1 90921.5 739.681   2
   2   0  -1 93563.1 708.799  11
   2   0  -1 92162.2 890.817  12
   0   2  -1 90175.5 823.182  12
  -2   0  -1 92908.1 884.939   9
   2   0  -1 94082.0 911.568   9
   0  -2  -1 92382.7 713.794   9
   0   2  -1 93314.1 861.723   9
   2   0   0 20714.8 278.546   5
   2   0   0 22032.6 323.480   7
   0  -2   0 21257.6 301.439   5
   0   2   0 20553.7 297.590   5
  -2   0   0 19483.2 317.657   6
   2   0   0 21004.2 317.353   2
   2   0   0 22138.8 294.499   3
   0   2   0 21596.6 341.010  12
   0   2   0 21702.4 259.379  10
   0  -2   0 19225.8 323.184  12
   2   0   0 20919.0 279.346  12
   2   0   0 20726.8 320.459  10
   2   0   0 22119.3 286.519  11
  -2   0   0 20904.2 284.009  11
  -2   0   0 21243.2 327.982  10
   0   2   0 21102.5 332.077   7
   0   2   0 20626.9 322.536   8
  -2   0   0 21559.5 300.307   8
   0  -2   0 20781.8 328.789   7
   0  -2   0 20629.8 315.470   8
  -2   0   1 92234.6 876.356   7
   0   2   1 93312.6 858.510   5
   0  -2   1 90226.7 840.058   5
  -2   0   1 93246.8 841.424   5
   2   0   1 92194.6 833.221   5
   2   0   1 91321.1 577.088   1
   2   0   1 93010.3 542.976   4
   0  -2   1 91183.0 713.567   3
   0   2   1 91970.5 760.265  11
   0  -2   1 91300.6 901.427  11
  -2   0   1 91453.8 702.060  11
   2   0   1 90133.7 889.818  11
   2   0   1 93834.6 830.774  10
   0  -2   1 91033.2 702.336   7
   0   2   1 93880.8 709.958   9
   0   2   2 134414. 1220.66   7
   0   2   2 133285. 1402.52   5
   2   0   2 135218. 1396.07   5
   2   0   2 137101. 680.362   7
  -2   0   2 131744. 1289.89   7
   0  -2   2 131842. 1377.63   5
  -2   0   2 131564. 1372.02   5
   0  -2   2 137639. 1022.12   7
   0   2   2 135238. 862.363   1
  -2   0   2 134613. 1225.46  11
   0  -2   2 132845. 1409.90  11
   2   0   2 130540. 1405.83  11
   0   2   2 133194. 1268.85  11
   2   0   2 136219. 1370.21  10
   2   0   2 138380. 670.955   7
   0   2   3 9297.87 463.949   5
  -2   0   3 10663.3 490.420   5
   2   0   3 9456.12 243.191   7
   0   2   3 9302.95 377.441   7
   0  -2   3 10163.6 475.890   5
   0  -2   3 10289.8 332.834   7
  -2   0   3 10103.6 414.121   7
   2   0   3 9677.46 471.850   5
   2   0   3 9899.09 473.428  11
  -2   0   3 9301.47 410.761  11
   0   2   3 10403.8 440.988  11
   0  -2   3 10260.8 474.466  11
   2   0   3 10212.3 469.928  10
  -2   0   4 4159.22 366.355   5
  -2   0   4 3206.98 269.886   7
   0  -2   4 4577.39 387.837   5
   2   0   4 4340.46 373.269   5
   0   2   4 3630.12 353.198   5
  -2   0   4 3765.03 316.833  11
   0   2   4 3492.08 310.273  11
   0  -2   4 3821.22 348.514  11
   2   0   4 4003.25 360.761  11
   2   0   4 3860.79 344.082  10
  -2   0   5 3692.55 416.667   5
   0  -2   5 3880.79 420.415   5
   0   2   5 3327.38 388.065   5
   2   0   5 3177.54 380.961   5
  -2   0   5 2862.47 328.396  11
   2   0   5 3300.45 374.803  11
   0   2   5 3397.24 348.891  11
   0  -2   5 3679.41 388.735  11
   0  -2   5 3261.82 398.193  10
   2   0   5 2888.09 347.486  10
   2   1  -5 2018.32 316.864   6
   2  -1  -5 1728.67 301.965   6
   1   2  -5 2404.95 347.878   6
  -2  -1  -5 1922.19 330.873   6
  -1   2  -5 2470.26 346.593   6
  -2   1  -5 1925.27 297.694   6
  -1  -2  -5 1651.11 272.589   6
   1  -2  -5 1926.53 295.929   6
   2  -1  -5 1894.19 301.318   9
   2   1  -5 2431.04 365.920   9
  -2  -1  -5 2072.24 314.503   9
  -1  -2  -5 2102.17 311.416   9
   1  -2  -5 2347.35 323.703   9
   1   2  -5 2373.07 351.837   9
  -2   1  -5 1458.99 262.695   9
  -1   2  -5 2118.95 319.711   9
  -2   1  -4 1560.88 235.791   6
   1   2  -4 1490.37 226.969   6
  -1   2  -4 1364.54 224.260   6
  -2  -1  -4 1330.76 216.845   6
   2   1  -4 1277.94 225.933   6
  -1  -2  -4 1203.08 219.221   6
   2  -1  -4 1537.04 236.467   6
   1  -2  -4 1480.91 229.945   6
   2   1  -4 1712.80 227.231  12
  -1   2  -4 1371.06 177.295  12
   1   2  -4 1657.58 220.518  12
  -2   1  -4 1248.85 238.504   9
   2  -1  -4 1773.71 256.436   9
   1   2  -4 1409.57 247.400   9
  -1   2  -4 1612.24 240.113   9
  -1  -2  -4 1623.33 242.917   9
   1  -2  -4 1404.51 228.839   9
   2   1  -4 1730.22 263.987   9
  -2  -1  -4 1157.24 211.721   9
   2   1  -3 3694.14 295.580   6
  -1  -2  -3 4538.39 326.776   6
   1   2  -3 4105.08 311.363   6
  -2  -1  -3 4447.57 329.154   6
   2  -1  -3 4647.75 329.021   6
  -1   2  -3 4045.64 306.707   6
  -2   1  -3 4507.57 326.165   6
   1  -2  -3 4230.47 309.153   6
   2   1  -3 4114.11 215.239   1
   2  -1  -3 4429.30 211.168   1
   2   1  -3 4253.07 290.163  12
   1   2  -3 4271.92 285.405  12
  -1   2  -3 4715.33 272.912  12
  -2   1  -3 4531.72 233.395  12
   2  -1  -3 4608.13 332.181   9
   1   2  -3 4369.23 331.500   9
   2   1  -3 4414.65 329.567   9
  -1  -2  -3 4351.05 309.322   9
   1  -2  -3 4493.59 315.636   9
  -1   2  -3 3991.01 309.810   9
  -2  -1  -3 4514.97 319.097   9
  -2   1  -3 4585.36 338.063   9
  -1  -2  -2 3913.85 249.763   6
   1   2  -2 3792.69 245.291   6
  -2   1  -2 4168.55 254.691   6
   2   1  -2 4159.02 258.495   6
  -1   2  -2 4110.96 244.535   6
   2  -1  -2 4218.01 251.722   6
   1  -2  -2 4771.46 263.446   6
  -2  -1  -2 4298.35 262.969   6
  -1   2  -2 3954.04 146.471   7
   2  -1  -2 4095.60 197.372   1
  -2   1  -2 3908.97 173.573  12
  -1   2  -2 4109.52 211.012  12
   2   1  -2 4531.65 259.809  12
   2  -1  -2 4012.05 247.485  12
   1   2  -2 4058.61 245.090  12
  -1  -2  -2 4272.59 242.733   9
   2  -1  -2 4112.66 254.585   9
  -2  -1  -2 4037.82 244.050   9
  -2   1  -2 4209.33 259.335   9
  -1   2  -2 4306.24 268.238   9
   1  -2  -2 3935.72 235.226   9
   2  -1  -2 4214.24 220.093   8
   2   1  -2 3945.83 255.133   9
   1   2  -2 4113.61 258.890   9
  -1  -2  -1 89647.3 853.434   6
   1  -2  -1 87429.1 772.951   6
  -2   1  -1 90227.4 851.655   6
  -1   2  -1 91510.3 788.876   6
  -2  -1  -1 89528.5 904.276   6
   2  -1  -1 95483.9 838.080   1
  -2   1  -1 87026.7 657.313   1
   2   1  -1 91423.5 915.238   5
   2  -1  -1 89654.6 848.680   2
   1   2  -1 90653.0 914.963   5
  -1   2  -1 90611.6 765.120  12
   1   2  -1 89713.8 892.615  12
   1  -2  -1 90676.8 642.048  11
   2   1  -1 91917.9 918.806  12
  -2   1  -1 90727.1 531.900  12
   2  -1  -1 92276.3 570.795  11
   1  -2  -1 88945.9 764.083   9
   2  -1  -1 87344.4 870.164   9
   2   1  -1 88593.0 902.362   9
   1  -2  -1 91793.6 881.880   8
  -2   1  -1 89980.5 906.033   9
   1   2  -1 89435.1 864.106   9
   1   2  -1 92286.0 562.704   8
  -2  -1  -1 90530.2 835.985   9
  -1  -2  -1 91696.2 724.955   9
  -2  -1  -1 94283.9 639.206   7
  -1   2  -1 92082.3 587.908   7
  -1   2  -1 87364.4 863.199   9
   2  -1  -1 88699.2 757.672   8
   2  -1   0 19990.8 318.085   7
   2   1   0 19113.1 333.062   5
   1  -2   0 18490.5 206.449   5
  -2   1   0 18019.6 279.943   6
  -2   1   0 18372.5 308.801   7
  -2  -1   0 19146.2 327.334   7
   2   1   0 19395.1 332.753   7
  -1  -2   0 19412.5 291.920   6
   1   2   0 18486.8 337.743   5
  -1   2   0 19668.9 214.858   5
  -2  -1   0 19005.7 342.496   6
   2  -1   0 18635.0 337.441   1
   1  -2   0 19059.3 332.034   3
   2  -1   0 19141.4 333.990   2
  -2   1   0 18997.3 342.830   1
   1  -2   0 19086.2 321.965   2
  -1   2   0 18800.6 324.356   2
   2  -1   0 19174.2 320.947   3
   1  -2   0 18776.4 332.189   4
  -2   1   0 17982.6 321.472   3
  -2  -1   0 19481.2 275.650  10
  -2   1   0 18646.2 344.322  10
  -1   2   0 18851.4 331.316  12
   1   2   0 19176.9 329.709  12
  -1   2   0 19401.2 265.988  11
  -1   2   0 18625.2 314.250  10
  -2  -1   0 18571.5 296.458  12
   2  -1   0 19938.3 237.687  11
   1  -2   0 18692.6 262.543  11
   2   1   0 18545.8 294.169  12
  -2   1   0 19711.6 236.162  11
   1  -2   0 18747.9 315.446  10
   2  -1   0 19136.6 346.912  10
  -1  -2   0 19226.1 216.208   9
  -1  -2   0 18912.1 335.097   7
  -2   1   0 17850.8 324.034   8
  -1   2   0 18937.2 340.257   8
   1   2   0 18786.9 339.460   7
  -1  -2   0 19855.4 296.418   8
   2  -1   0 18567.7 320.125   8
  -1   2   0 19117.0 257.969   9
   1  -2   0 18576.8 334.872   8
  -2  -1   1 88261.9 874.923   7
   1   2   1 89388.0 899.099   5
   1  -2   1 89973.7 791.781   5
  -2  -1   1 91401.0 887.910   5
  -2   1   1 90052.5 795.761   5
  -1  -2   1 90071.9 813.151   7
   2   1   1 87078.9 876.296   5
  -2   1   1 92313.6 908.260   7
   2  -1   1 91470.8 785.131   5
  -1   2   1 89676.3 809.578   5
   1   2   1 90687.4 493.689   4
   2  -1   1 91115.5 716.462   4
   1  -2   1 88081.8 822.654   3
   1  -2   1 87521.8 901.249  11
   1   2   1 88955.0 847.405  11
   1   2   1 89076.5 744.922  12
   2  -1   1 87021.6 888.359  11
  -2   1   1 93264.7 574.849  11
   2   1   1 87339.2 890.789  11
  -1   2   1 94342.1 650.427  11
  -1  -2   1 89227.2 899.150  11
   2  -1   1 90126.7 524.138  12
  -2  -1   1 89519.5 811.755  11
   1   2   1 92347.2 719.972   9
   2   1   1 90155.0 642.915   7
   2   1   1 92236.1 739.112  10
   2  -1   1 89127.5 890.812  10
   1  -2   1 89392.1 915.785  10
   1  -2   1 92830.6 588.339   7
   1   2   2 4178.79 263.181   5
  -1   2   2 4163.90 241.260   7
  -2   1   2 4074.14 245.402   5
  -2  -1   2 3514.92 235.377   5
   2  -1   2 4450.30 251.764   5
  -1   2   2 3699.33 232.910   5
  -1  -2   2 4075.51 206.327   7
   1  -2   2 3995.97 243.674   5
   2   1   2 4084.68 253.810   5
  -1  -2   2 4254.59 263.088   5
  -2   1   2 4219.94 242.222   7
  -2  -1   2 4165.54 230.460   7
   1   2   2 4036.93 240.632  11
  -2  -1   2 4071.79 233.702  11
   1  -2   2 3955.69 258.374  11
  -2   1   2 4142.90 203.258  11
   2  -1   2 3748.26 250.233  11
  -1   2   2 3871.29 203.355  11
  -1  -2   2 4331.28 260.707  11
   2   1   2 3825.26 246.089  11
   2   1   2 3840.21 152.612   7
   2   1   2 4377.77 242.177  10
   2  -1   2 4082.00 254.672  10
   1  -2   2 4085.13 262.588  10
   1  -2   2 3990.50 142.715   7
  -1   2   3 4300.81 315.385   5
  -2   1   3 4246.04 286.357   7
  -1   2   3 4177.13 271.204   7
  -1  -2   3 4503.27 325.353   5
   1  -2   3 4368.59 320.170   5
   1   2   3 4454.49 331.132   5
   2  -1   3 4507.93 327.967   5
  -2  -1   3 4395.86 318.776   5
   2   1   3 4139.35 314.301   5
   2   1   3 4475.34 200.418   7
  -2  -1   3 4578.36 283.214   7
   1   2   3 4470.21 245.224   7
  -2   1   3 4548.60 325.244   5
  -1  -2   3 4026.07 237.753   7
   2  -1   3 4047.80 317.700  11
  -2  -1   3 4564.97 302.071  11
  -1  -2   3 4721.73 323.869  11
  -1   2   3 4430.43 281.245  11
   1   2   3 3914.52 285.373  11
   1  -2   3 3923.91 303.361  11
   2   1   3 3852.17 301.505  11
  -2   1   3 4366.23 273.343  11
   1  -2   3 4502.12 333.526  10
   1  -2   3 4346.19 180.959   7
   2  -1   3 4627.91 327.126  10
  -2  -1   4 1494.26 186.303   7
  -2   1   4 1304.06 199.028   7
  -1   2   4 1224.40 175.790   7
   1  -2   4 1613.17 241.255   5
  -1   2   4 1470.03 225.821   5
   2   1   4 1282.13 224.354   5
  -2  -1   4 1533.66 242.367   5
  -1  -2   4 1113.48 208.896   5
   1   2   4 860.997 178.439   5
  -2   1   4 1326.02 225.254   5
   2  -1   4 1751.12 252.093   5
  -1  -2   4 1406.81 210.231  11
  -2   1   4 1479.26 188.776  11
   1  -2   4 1504.71 233.051  11
  -1   2   4 1110.48 182.643  11
  -2  -1   4 1446.59 201.493  11
   2  -1   4 1775.96 247.639  11
   1   2   4 1623.98 229.194  11
   2   1   4 1545.12 240.457  11
   1  -2   4 1545.19 236.701  10
   2  -1   4 1367.50 224.473  10
   2   1   4 1470.80 211.784  10
   1  -2   5 2652.34 366.466   5
  -2   1   5 2169.93 321.281   5
  -1   2   5 1953.90 317.288   5
   2  -1   5 2246.52 329.618   5
  -2  -1   5 2232.46 312.521   5
   1   2   5 2336.55 358.347   5
  -1  -2   5 1950.06 299.791   5
   2   1   5 1862.19 300.411   5
   1  -2   5 2236.27 314.293  11
  -2   1   5 1967.22 269.405  11
   2   1   5 1450.84 258.017  11
   2  -1   5 1834.96 269.363  11
  -1   2   5 1814.21 267.431  11
   1   2   5 1949.53 286.242  11
  -2  -1   5 2066.89 294.029  11
  -1  -2   5 2564.31 327.413  11
   1  -2   5 1981.77 314.387  10
   2   1   5 1860.22 287.643  10
   2  -1   5 1635.91 279.430  10
  -2  -2  -5 4421.97 446.761   6
   2  -2  -5 4395.11 441.507   6
   2   2  -5 5625.83 506.517   6
  -2   2  -5 4661.78 458.941   6
   2   2  -5 5687.36 456.339  12
   2   2  -5 6474.15 540.105   9
  -2  -2  -5 5525.29 478.841   9
  -2   2  -5 5180.33 491.079   9
   2  -2  -5 4289.64 427.842   9
  -2  -2  -4 523.251 158.747   6
   2   2  -4 746.177 161.697   6
   2  -2  -4 541.604 156.830   6
  -2   2  -4 498.175 150.307   6
   2   2  -4 638.280 147.649  12
   2  -2  -4 577.945 182.091   9
   2  -2  -4 864.214 168.976   8
  -2  -2  -4 594.949 187.301   9
  -2   2  -4 439.788 158.376   9
   2   2  -4 969.037 226.860   9
  -2  -2  -3 6899.29 405.713   6
   2  -2  -3 7073.55 400.830   6
  -2   2  -3 7516.24 413.057   6
   2   2  -3 6985.97 408.433   6
   2   2  -3 7543.68 399.102  12
  -2   2  -3 7464.83 319.633  12
  -2  -2  -3 7882.05 412.627   9
   2  -2  -3 7947.51 385.224   8
   2  -2  -3 7279.23 404.182   9
  -2   2  -3 7337.17 421.729   9
   2   2  -3 7755.41 433.003   9
  -2  -2  -2 97874.0 1247.59   6
   2  -2  -2 97095.1 1177.59   6
  -2   2  -2 95185.3 1175.83   6
  -2   2  -2 95645.5 751.320   1
  -2   2  -2 96048.2 911.697  12
   2   2  -2 95285.3 1215.92  12
  -2  -2  -2 99445.5 1145.06   9
  -2   2  -2 97849.1 1256.09   9
   2   2  -2 95907.5 1239.47   9
   2  -2  -2 95794.2 1118.47   8
   2  -2  -2 97357.6 1190.70   9
  -2  -2  -1 116164. 1064.15   6
  -2   2  -1 115902. 938.730   6
   2  -2  -1 114768. 929.370   6
   2  -2  -1 112688. 998.513   1
   2   2  -1 117264. 1110.67   5
   2   2  -1 115879. 1097.09  12
   2  -2  -1 117517. 567.046  11
  -2   2  -1 117366. 817.219  12
   2  -2  -1 112196. 980.712   9
  -2  -2  -1 114267. 901.761   7
  -2  -2  -1 117287. 906.125   9
   2   2  -1 111940. 1033.14   9
  -2   2  -1 112497. 1055.34   9
   2  -2  -1 117160. 1008.92   8
  -2   2   0 18983.9 249.019   6
   2   2   0 18136.0 383.521   5
  -2  -2   0 18261.9 360.740   6
   2  -2   0 18972.2 374.920   2
   2  -2   0 18070.8 370.727   3
   2  -2   0 18419.1 376.838  10
  -2   2   0 18981.8 259.536  11
   2   2   0 18650.2 348.256  12
   2  -2   0 18849.7 261.723  11
  -2  -2   0 19086.3 315.057   9
   2  -2   0 19195.7 379.321   8
  -2  -2   0 18637.4 373.075   7
   2  -2   1 111799. 860.631   5
  -2   2   1 119563. 911.760   5
  -2   2   1 112389. 1087.83   7
   2   2   1 111667. 1075.00   5
  -2  -2   1 114349. 1045.50   7
   2  -2   1 113645. 963.617   4
   2  -2   1 116253. 1057.07   3
  -2   2   1 116979. 562.201  11
   2  -2   1 111442. 1078.98  10
   2   2   1 114410. 779.307  12
   2  -2   1 109143. 1028.85  11
   2   2   1 112036. 1060.97  11
   2   2   1 114788. 726.109  10
  -2  -2   2 98467.8 1115.90   7
   2  -2   2 94309.8 1140.40   5
  -2  -2   2 95591.8 1229.06   5
  -2   2   2 97278.8 1191.46   7
   2   2   2 95665.8 1249.08   5
  -2   2   2 99861.1 1178.59   5
  -2  -2   2 99647.3 1206.00  11
   2   2   2 95991.3 1211.99  11
   2  -2   2 94419.4 1250.27  11
  -2   2   2 99626.6 937.462  11
   2  -2   2 94433.1 1251.10  10
  -2   2   3 7609.33 387.084   7
   2   2   3 7315.96 422.056   5
   2  -2   3 7651.79 410.879   5
  -2  -2   3 7606.78 423.354   5
   2   2   3 7045.86 286.328   7
  -2   2   3 7488.85 414.488   5
  -2  -2   3 7177.27 347.079   7
  -2  -2   3 7546.83 402.108  11
   2  -2   3 7416.95 426.574  11
   2   2   3 7115.70 396.080  11
  -2   2   3 7257.48 340.866  11
   2  -2   3 7611.60 433.522  10
  -2   2   4 760.861 154.762   7
  -2   2   4 519.366 160.475   5
  -2  -2   4 579.343 159.640   5
   2   2   4 710.103 196.350   5
   2  -2   4 550.093 179.467   5
  -2   2   4 500.935 128.995  11
   2   2   4 510.179 143.868  11
  -2  -2   4 487.828 142.960  11
   2  -2   4 568.042 162.919  11
   2  -2   4 660.269 190.165  10
   2   2   4 819.520 174.632  10
  -2  -2   5 5257.71 485.086   5
   2  -2   5 5398.59 496.796   5
   2   2   5 5986.13 516.507   5
  -2   2   5 5285.66 475.636   5
   2  -2   5 5238.67 481.776  11
  -2  -2   5 5237.19 455.215  11
   2   2   5 5702.95 484.916  11
   2  -2   5 4453.81 442.994  10
   2   2   5 5126.45 445.103  10
   0   3  -5 74.5222 149.192   6
   0  -3  -5 102.970 162.721   6
  -3   0  -5-83.3987 118.467   6
   0  -3  -5 319.352 167.747   9
   0   3  -5 39.6435 145.305   9
   3   0  -5-59.9193 128.379   9
  -3   0  -5 64.9978 146.589   9
   0   3  -4 45.0921 97.3558   6
   0  -3  -4-196.611 113.292   6
  -3   0  -4 28.2266 103.300   6
   3   0  -4-55.6603 128.431   6
   3   0  -4-89.5493 103.265  12
   0   3  -4-113.157 123.304  12
  -3   0  -4 142.189 122.369   9
   3   0  -4 75.7283 139.644   9
   0  -3  -4-21.1075 104.195   9
   0   3  -4 8.56406 125.443   9
   3   0  -3 2.66755 93.0397   6
   0   3  -3-133.511 97.2275   6
  -3   0  -3 115.399 96.3680   6
   0  -3  -3-101.625 94.6465   6
   3   0  -3 47.4707 56.5979   1
   3   0  -3 34.7738 88.3759  12
   0   3  -3 98.2299 103.200  12
   0  -3  -3 32.8458 78.1328   9
  -3   0  -3-51.3979 105.637   9
   3   0  -3 51.2289 70.1895   8
   3   0  -3-2.05379 98.8370   9
   0   3  -3 2.72379 94.2535   9
   0  -3  -2-19.5164 61.3980   6
  -3   0  -2-15.2895 64.6812   6
   0   3  -2 66.9455 68.4242   6
   3   0  -2 73.0425 60.5714   2
   3   0  -2 14.3292 47.7150   1
   0   3  -2-53.3892 88.1116  12
   3   0  -2 31.1255 76.7479  12
  -3   0  -2 62.8763 72.9363   9
   3   0  -2-4.74643 80.5723   9
   0   3  -2-55.3056 79.7331   9
   0  -3  -2 15.7754 58.4658   9
   3   0  -2 67.3219 44.8754   8
   0  -3  -1 30.5813 41.2357   6
  -3   0  -1 6.82476 58.2286   6
   0   3  -1 148.936 52.9622   6
  -3   0  -1 31.3495 26.7681   7
   0   3  -1-10.4097 29.9172   2
   0   3  -1 101.026 62.5568   5
  -3   0  -1-13.9260 31.3508   4
   3   0  -1-6.44338 51.1244   2
   0   3  -1-79.9006 70.6458  12
   3   0  -1 39.4279 44.2581  11
   3   0  -1-14.4692 61.9887  12
  -3   0  -1-80.8627 56.5282   9
   0  -3  -1-15.6026 34.5238   9
   0   3  -1 64.7278 59.7401   9
   3   0  -1-17.0032 28.7476   8
   3   0  -1 52.6893 69.6220   9
   0  -3  -1 70.8055 83.6118   8
   0  -3   0-2.90993 42.1107   7
  -3   0   0 62.2621 49.8239   6
   0  -3   0 9.67284 22.3639   6
   3   0   0-6.70803 39.8948   3
  -3   0   0 20.8761 40.9888   5
   3   0   0 22.6254 46.7491   5
   0   3   0-5.63602 44.7169   5
  -3   0   0 65.9489 48.0579  11
   3   0   0 70.8369 49.4903  12
   3   0   0 47.9492 37.7642  11
   0   3   0 31.6019 54.3776  12
   0  -3   0 123.038 58.4354   8
   0   3   0 46.2579 33.0453  10
   3   0   0 87.8735 50.6454  10
  -3   0   0 53.9101 40.4105   8
   0  -3   0 31.7233 29.9228  10
   3   0   1-6.44850 25.6185   7
  -3   0   1-52.3954 61.0375   7
   0  -3   1-22.8868 39.9205   7
   0   3   1 46.4487 60.3645   5
   3   0   1 56.3474 65.6255   5
   3   0   1 6.70396 33.0703   1
   0  -3   1 20.8482 44.1254   3
  -3   0   1 23.0640 33.4763   3
  -3   0   1 46.3343 50.2497   5
   0   3   1 30.4945 49.1875  11
   3   0   1 100.452 64.8260  11
   0  -3   1-47.0199 61.8817  11
   0  -3   1 19.4307 40.3088   8
  -3   0   1 69.5705 36.5882   8
   3   0   1 42.0362 45.9965  10
   0   3   1 8.05598 35.2386   9
   0  -3   1 41.0133 45.8434  10
  -3   0   2 4.30642 55.2883   7
   0  -3   2-15.4546 37.6212   7
  -3   0   2-13.2838 59.8290   5
   3   0   2 23.6077 33.0476   4
   3   0   2 14.0960 68.9079   5
   0  -3   2-29.3829 67.0891   5
   0   3   2 36.7176 73.6316   5
   0  -3   2 77.7385 52.2919   3
  -3   0   2 24.6866 54.6515  11
   3   0   2-9.05101 25.9471  12
   0  -3   2 107.657 81.6740  11
   3   0   2 3.31370 60.4054  11
   0   3   2 49.4616 56.1777  11
   0   3   3 15.9830 63.6265   7
   0  -3   3 59.4173 47.4184   7
  -3   0   3-45.4980 76.4411   7
   0   3   3-21.3214 91.4207   5
   3   0   3-65.9288 90.5826   5
  -3   0   3 85.3017 91.7619   5
   0  -3   3 177.233 106.478   5
   0  -3   3 115.248 76.4301   3
  -3   0   3-16.3491 64.5595  11
   0  -3   3-56.1115 90.8186  11
   3   0   3-101.272 97.5242  11
   0   3   3-21.9071 78.0371  11
   3   0   3-32.0626 78.5150  10
  -3   0   4 11.2077 99.5310   7
   0   3   4-81.3001 114.586   5
   0  -3   4-165.423 122.218   5
   3   0   4-92.2655 102.225   5
  -3   0   4 66.3678 113.640   5
   0  -3   4-75.9561 96.1432   3
   3   0   4-63.2369 89.1237  11
   0   3   4-85.6339 93.3994  11
  -3   0   4 56.5398 75.2583  11
   0  -3   4 57.8183 114.564  11
   3   0   4 137.602 117.380  10
   0   3   5-84.2715 173.816   5
  -3   0   5-243.633 169.679   5
   3   0   5 217.111 167.717   5
   0  -3   5-11.2135 132.890   5
   0  -3   5 44.3089 108.405  11
   0   3   5 99.3831 133.714  11
   3   0   5-141.739 126.296  11
   3   0   5 132.110 98.5574  10
   0  -3   5-89.8824 131.492  10
  -1  -3  -5-161.022 181.714   6
   3  -1  -5 184.818 138.988   6
   1   3  -5-211.036 190.837   6
  -3   1  -5 8.79814 126.401   6
   1  -3  -5 292.651 107.802   6
  -1   3  -5-250.483 167.078   6
  -3  -1  -5 77.6561 149.646   6
   1  -3  -5 161.295 137.152   8
  -1   3  -5-6.41251 194.062   9
   1   3  -5 194.804 147.474   9
  -3   1  -5 244.069 191.414   9
   3   1  -5 245.426 186.947   9
  -3  -1  -5 62.0492 180.669   9
  -1  -3  -5 172.908 153.611   9
   3  -1  -5 360.723 191.036   9
   1  -3  -5 198.883 161.382   9
  -3   1  -4 89.5994 116.871   6
  -1  -3  -4 44.2091 116.182   6
   1  -3  -4 10.7604 87.6886   6
  -3  -1  -4 412.487 149.526   6
   1   3  -4 121.393 127.721   6
   3  -1  -4 134.310 118.314   6
  -1   3  -4 30.5860 97.0196   6
   1   3  -4-38.1908 107.024  12
  -1   3  -4 12.2805 79.3837  12
   3   1  -4 93.7098 137.949  12
  -3  -1  -4-172.920 154.416   9
   3  -1  -4 104.886 132.510   9
  -1  -3  -4-8.09914 119.383   9
  -1   3  -4-47.0389 126.975   9
  -3   1  -4 184.177 141.399   9
   3   1  -4 27.9998 116.566   9
   1   3  -4 76.5564 158.466   9
   3  -1  -4 160.487 98.9597   8
   1  -3  -4 27.3602 97.2696   9
  -1   3  -3 573.726 127.974   6
  -1  -3  -3 591.997 138.922   6
   1  -3  -3 586.628 149.476   6
   1   3  -3 539.999 123.930   6
  -3   1  -3 469.066 124.347   6
   3  -1  -3 712.435 143.199   6
  -3  -1  -3 516.656 124.380   6
   3   1  -3 596.554 100.377   1
   3  -1  -3 422.844 84.6811   1
  -1   3  -3 734.784 140.874  12
   1   3  -3 679.839 136.775  12
   3   1  -3 699.068 143.558  12
  -3   1  -3 496.503 86.9952  12
  -3   1  -3 629.670 153.394   9
   1  -3  -3 671.278 151.497   9
   3   1  -3 648.799 164.538   9
  -3  -1  -3 511.886 130.291   9
  -1  -3  -3 607.559 128.667   9
   3  -1  -3 657.122 117.288   8
   1   3  -3 658.106 165.153   9
  -1   3  -3 585.011 143.809   9
   3  -1  -3 521.954 130.827   9
   1  -3  -2 1923.40 175.509   6
  -3  -1  -2 1691.78 180.241   6
  -1  -3  -2 2069.23 186.940   6
  -3   1  -2 2077.98 190.185   6
  -1   3  -2 1886.54 170.797   6
   1   3  -2 1923.60 176.734   6
   3   1  -2 2044.55 138.020   2
   3  -1  -2 1870.31 154.845   1
  -3   1  -2 1800.68 98.6318  12
   3   1  -2 1821.19 190.244  12
  -1   3  -2 1745.78 156.513  12
   1   3  -2 1955.18 180.375  12
   3  -1  -2 2153.52 199.054  12
   1   3  -2 1830.74 186.673   9
   3   1  -2 1879.35 196.093   9
  -1  -3  -2 1940.84 162.832   9
   3  -1  -2 2412.80 209.784   9
  -3  -1  -2 1833.25 177.461   9
   3   1  -2 2105.16 113.359   8
  -3   1  -2 2140.70 201.363   9
  -1   3  -2 1772.11 187.248   9
   1  -3  -2 2357.48 186.917   9
   1  -3  -2 2127.04 193.678   8
   3  -1  -2 2100.31 151.268   8
  -3   1  -1 488.150 80.1537   6
  -1   3  -1 437.753 67.9601   6
  -3   1  -1 484.056 45.3048   7
  -3  -1  -1 525.802 92.4818   6
  -3  -1  -1 526.106 62.6019   7
   1  -3  -1 509.787 69.5343   6
  -1  -3  -1 583.266 81.7148   6
   1   3  -1 590.959 105.088   5
   3  -1  -1 492.394 83.6210   1
  -3  -1  -1 508.526 42.0914   4
   3  -1  -1 571.578 87.1672   2
   1   3  -1 421.656 59.4496   3
   3   1  -1 564.975 91.4704   5
   3   1  -1 503.516 64.6179   2
   3  -1  -1 580.435 111.187  12
   1   3  -1 526.231 95.8238  12
  -3   1  -1 615.786 46.3901  12
   3  -1  -1 605.419 51.8451  11
   3   1  -1 546.016 103.372  12
  -1   3  -1 606.309 90.8190  12
   1   3  -1 536.556 63.1088   8
  -3   1  -1 355.125 84.5495   9
   1  -3  -1 681.858 99.1460   8
   1  -3  -1 466.771 66.5452   9
   3   1  -1 482.824 94.8814   9
   1   3  -1 409.017 80.9611   9
  -3  -1  -1 519.220 88.1073   9
  -1  -3  -1 503.847 61.9057   9
  -1   3  -1 722.167 97.2712   9
   3  -1  -1 631.640 110.761   9
   3  -1  -1 529.808 72.9758   8
  -3   1   0 2379.54 138.371   7
  -3  -1   0 2310.92 150.029   6
  -1  -3   0 2430.93 119.782   6
  -3   1   0 2470.41 94.9525   5
  -3   1   0 2269.96 133.515   6
   1  -3   0 2399.28 106.118   5
   3   1   0 2400.53 141.945   5
  -1   3   0 2434.80 108.270   5
  -3  -1   0 2190.00 139.745   7
   1   3   0 2351.22 150.045   5
   3  -1   0 2271.96 147.094   2
   3  -1   0 2418.89 139.968   3
   1  -3   0 2196.95 143.426   4
   3  -1   0 2565.03 95.0834   5
   3  -1   0 2324.16 144.717   1
   1  -3   0 2451.55 141.415   2
  -3  -1   0 2506.85 133.966  10
   1   3   0 2429.15 150.961  12
   3  -1   0 2416.08 156.070  10
  -1   3   0 2352.93 150.503  12
  -1   3   0 2306.16 127.037  11
   3   1   0 2302.96 143.098  11
  -3   1   0 2513.36 111.739  11
   3  -1   0 2427.61 106.580  11
   1  -3   0 2381.37 132.618  10
   3   1   0 2326.26 131.406  12
  -1  -3   0 2216.46 133.368   8
   1   3   0 2377.53 79.9297   9
  -1  -3   0 2506.44 82.6935   9
   1  -3   0 2312.33 144.186   8
   3  -1   0 2227.27 136.401   8
  -1  -3   0 2322.45 147.528   7
  -1  -3   0 2407.71 88.5502  10
  -1   3   0 2474.48 102.922   9
   1  -3   1 681.042 71.7089   7
  -3   1   1 533.826 91.4427   7
  -1  -3   1 493.938 80.1007   7
   3   1   1 418.181 62.6078   7
  -3  -1   1 583.787 90.5747   7
   3  -1   1 576.085 71.9334   4
  -3   1   1 607.893 84.5754   5
   1   3   1 518.084 86.9843   5
   3   1   1 585.135 97.8854   5
  -1   3   1 583.623 83.1022   5
  -1  -3   1 492.630 60.5967   3
   1  -3   1 412.108 73.0269   5
   1  -3   1 513.931 78.1923   3
   3  -1   1 484.134 69.3557   1
   3  -1   1 567.207 78.1357   5
   1   3   1 408.906 75.7651  11
   1  -3   1 629.300 97.2594  11
   3  -1   1 469.988 95.6884  11
   3   1   1 509.819 89.1976  11
  -1   3   1 536.490 68.3009  11
   1   3   1 502.733 76.3409  12
  -1  -3   1 529.255 94.2091  11
   1   3   1 575.441 58.9218   9
   1  -3   1 591.787 96.5798  10
  -1  -3   1 541.065 59.0045   8
   3  -1   1 530.289 89.1499  10
   1  -3   1 532.351 83.1268   8
   3   1   1 594.356 72.3349  10
  -1   3   1 615.333 71.8770   9
  -3  -1   2 1902.16 183.571   5
  -1  -3   2 1868.53 182.303   5
  -3   1   2 1958.67 183.326   7
  -3   1   2 2024.33 181.983   5
   1  -3   2 1953.31 177.284   5
  -1  -3   2 1909.78 155.861   7
   3  -1   2 2173.79 185.932   5
  -3  -1   2 2078.17 184.248   7
   3  -1   2 1825.76 128.727   4
   3   1   2 1889.23 66.8913   4
  -1  -3   2 1952.81 132.262   3
   1   3   2 1878.89 187.455   5
   3   1   2 2020.11 97.5834   1
   3   1   2 1717.09 177.450   5
   1  -3   2 1811.52 159.963   3
  -1   3   2 1745.11 165.933   5
  -3  -1   2 2021.34 168.109  11
   3  -1   2 2017.80 188.673  11
  -3   1   2 1921.41 141.233  11
   3   1   2 2031.20 194.855  11
  -1   3   2 1941.32 147.582  11
   3  -1   2 1705.63 94.4756  12
  -1  -3   2 1888.98 184.700  11
   1  -3   2 1785.94 186.987  11
   3   1   2 1611.08 93.7134  12
   1   3   2 2045.20 181.109  11
   3   1   2 2024.57 110.681   7
   1  -3   2 1981.00 197.486  10
   1  -3   2 1874.43 115.617   7
   3  -1   2 2048.10 187.303  10
   3   1   2 1817.81 160.017  10
  -1   3   3 626.439 127.681   7
  -3  -1   3 602.681 131.820   7
  -1  -3   3 708.224 111.329   7
  -3   1   3 845.457 144.725   7
   1   3   3 478.667 97.6345   7
   3   1   3 301.220 121.690   5
  -1  -3   3 602.528 101.260   3
   1  -3   3 604.927 116.877   3
  -3   1   3 647.135 150.745   5
  -1   3   3 700.909 140.649   5
   3  -1   3 553.302 118.713   5
   1  -3   3 745.264 145.382   5
  -1  -3   3 652.084 138.647   5
  -3  -1   3 629.832 135.147   5
   1   3   3 677.250 146.069   5
  -1   3   3 690.957 122.361  11
   1   3   3 613.976 124.459  11
  -3  -1   3 796.686 134.272  11
  -1  -3   3 868.384 155.969  11
   1  -3   3 723.006 147.825  11
   3  -1   3 555.329 147.010  11
  -3   1   3 467.535 99.7829  11
   3   1   3 561.667 141.754  11
   1  -3   3 584.187 149.881  10
   3  -1   3 826.821 163.326  10
   3   1   3 557.757 112.912  10
   1  -3   3 1326.97 105.620   7
  -3   1   4 64.0313 98.0144   7
  -1   3   4 90.0119 77.3999   7
  -3  -1   4 7.55494 71.6524   7
   1  -3   4 132.998 111.569   5
   1  -3   4 19.0734 87.5007   3
   3  -1   4 136.345 131.590   5
  -1   3   4-22.1263 116.542   5
  -3   1   4 208.632 111.888   5
   3   1   4-150.274 144.350   5
  -3  -1   4-28.9647 96.8781   5
   1   3   4 117.619 136.115   5
  -1  -3   4 44.0488 102.477   5
   1   3   4-83.4067 87.5368  11
   3  -1   4 15.2674 103.039  11
   3   1   4 60.5363 107.711  11
  -3   1   4-5.37470 79.1611  11
  -1   3   4 7.02391 80.2926  11
  -3  -1   4-25.3261 96.1560  11
  -1  -3   4 111.523 110.142  11
   1  -3   4 50.7945 107.319  11
   3   1   4-55.8861 83.5964  10
   1  -3   4 54.5852 99.2979  10
   3  -1   4 97.4958 109.673  10
   1   3   5 91.9905 126.800   5
  -1  -3   5 71.9768 122.186   5
   1  -3   5 270.630 194.598   5
   3   1   5 120.602 174.696   5
  -3   1   5 8.68382 147.153   5
   3  -1   5 241.552 160.972   5
  -1   3   5 29.9909 130.319   5
  -3  -1   5 211.613 141.688   5
   1  -3   5 100.730 148.896  11
  -3  -1   5 173.492 106.629  11
   3  -1   5 50.3869 151.502  11
   1   3   5 86.7179 107.345  11
   3   1   5 338.982 155.496  11
  -1  -3   5 154.101 117.723  11
   3   1   5 304.397 155.067  10
   3  -1   5 42.3562 125.603  10
   1  -3   5 38.0382 132.699  10
  -3  -2  -5 1200.34 251.058   6
   3  -2  -5 1362.47 266.803   6
  -2   3  -5 1453.98 270.348   6
  -3   2  -5 1126.10 249.163   6
  -2  -3  -5 1238.66 267.891   6
   2  -3  -5 1727.26 287.074   6
   2   3  -5 1105.65 204.563  12
   3   2  -5 1129.39 233.802  12
   3  -2  -5 1232.17 281.386   9
  -3  -2  -5 936.321 231.143   9
   2  -3  -5 1004.04 235.852   9
  -3   2  -5 1381.75 290.049   9
  -2   3  -5 1197.90 261.214   9
   3   2  -5 911.653 245.782   9
   2   3  -5 1270.86 279.061   9
  -2  -3  -5 1339.97 228.423   9
  -2   3  -4 4182.28 369.967   6
   2   3  -4 4427.42 383.821   6
  -2  -3  -4 4930.88 411.570   6
   2  -3  -4 3805.95 345.456   6
  -3  -2  -4 3909.37 379.499   6
  -3   2  -4 4018.79 364.765   6
   3  -2  -4 4487.11 388.075   6
   2   3  -4 4552.75 361.183  12
   3   2  -4 4681.19 374.652  12
  -2   3  -4 4379.58 400.504   9
  -3  -2  -4 3919.88 357.173   9
   3   2  -4 4123.41 388.989   9
   3  -2  -4 4968.18 408.590   9
   2  -3  -4 4076.66 352.405   9
   2   3  -4 4001.30 377.655   9
   3  -2  -4 4433.41 337.146   8
  -2  -3  -4 4009.31 347.051   9
  -3   2  -4 4695.69 413.147   9
   2  -3  -4 4639.14 363.873   8
  -3   2  -3 947.151 166.848   6
   2  -3  -3 893.329 153.545   6
  -2  -3  -3 751.683 143.124   6
   3  -2  -3 1062.27 175.329   6
  -3  -2  -3 914.963 170.568   6
  -2   3  -3 837.622 149.229   6
   3   2  -3 904.652 156.000  12
  -2   3  -3 1046.27 133.491  12
   2   3  -3 1186.24 173.133  12
  -3   2  -3 865.674 117.569  12
  -2  -3  -3 719.022 138.056   9
   3  -2  -3 842.859 134.394   8
   3   2  -3 955.682 182.331   9
  -2   3  -3 1222.40 204.077   9
  -3   2  -3 899.420 169.430   9
  -3  -2  -3 903.440 163.944   9
   2   3  -3 1250.10 204.697   9
   2  -3  -3 828.160 151.687   8
   2  -3  -3 790.631 153.293   9
   3  -2  -3 899.069 164.721   9
  -3  -2  -2 1680.89 181.917   6
  -2   3  -2 2249.35 184.948   6
  -2   3  -2 2005.01 103.146   7
  -3   2  -2 2006.58 183.685   6
  -2  -3  -2 2169.38 200.151   6
   3  -2  -2 2039.40 185.181   6
   2  -3  -2 2146.78 181.988   6
   3   2  -2 2114.16 120.634   2
   3  -2  -2 2005.54 163.392   1
  -3   2  -2 2054.55 122.351  12
   3   2  -2 2482.51 217.020  12
   2   3  -2 2039.01 193.371  12
  -2   3  -2 2018.67 155.141  12
  -3   2  -2 2023.03 195.370   9
   2  -3  -2 2000.29 177.301   9
  -3  -2  -2 2114.97 180.650   9
   3   2  -2 2455.22 96.9095   8
   3   2  -2 1975.70 200.152   9
   3  -2  -2 2298.22 179.150   8
  -2  -3  -2 2041.78 171.167   9
   2   3  -2 2081.31 109.858   8
   3  -2  -2 1982.64 191.132   9
  -2   3  -2 2092.79 196.832   9
   2  -3  -2 2238.79 194.467   8
   2   3  -2 2294.60 203.846   9
   2  -3  -1 9501.63 265.600   6
  -2  -3  -1 10376.4 334.151   6
  -3  -2  -1 10078.6 347.490   6
  -3   2  -1 10418.4 211.655   7
  -2   3  -1 10099.5 273.392   6
  -3   2  -1 10239.5 305.946   6
   3   2  -1 10156.2 353.163   5
   2   3  -1 10320.2 182.553   3
   3  -2  -1 10173.6 345.466   2
   3  -2  -1 10239.8 337.397   1
   2   3  -1 10415.9 358.749   5
  -2  -3  -1 10367.6 198.524   4
   2   3  -1 10398.9 359.164  12
   3   2  -1 10154.4 354.038  12
  -3  -2  -1 10111.1 231.295  12
  -3   2  -1 10277.6 241.380  12
  -2   3  -1 10239.8 299.910  12
  -3  -2  -1 10379.9 244.508  10
   3  -2  -1 10142.9 312.945   8
   2   3  -1 10413.1 186.753   8
   2  -3  -1 10072.3 297.529   9
  -3   2  -1 10273.9 350.240   9
  -2  -3  -1 10065.3 316.419   7
   2   3  -1 10020.1 320.014   9
  -3  -2  -1 10074.6 285.583   7
  -2   3  -1 10202.8 336.092   9
  -2   3  -1 10044.7 243.268   7
   2  -3  -1 10584.5 345.643   8
   3  -2  -1 10309.9 340.745   9
  -3  -2  -1 10197.9 308.151   9
  -2  -3  -1 10959.1 262.264   9
   3   2  -1 9976.75 343.970   9
  -3  -2   0 85195.1 910.402   6
  -2  -3   0 85939.4 829.593   6
  -3   2   0 84823.5 711.657   6
   2  -3   0 88979.3 445.398   5
   2   3   0 83905.4 934.828   5
  -3   2   0 85442.0 850.415   7
   3   2   0 84523.3 917.994   5
   2  -3   0 87523.7 911.938   3
   3  -2   0 88684.7 926.280   1
   3  -2   0 88072.9 910.969   2
  -2   3   0 86329.5 457.646   5
   3  -2   0 86548.7 889.494   3
   2  -3   0 87072.9 905.876   4
   2  -3   0 87330.9 886.418   2
   2  -3   0 85785.8 888.378  10
   3  -2   0 87803.0 615.097  11
  -2   3   0 87434.8 675.577  11
  -2   3   0 86582.0 885.173  12
  -3  -2   0 82824.5 677.600  10
   2   3   0 85882.7 876.240  12
  -3   2   0 90070.2 624.684  11
   3   2   0 86946.3 815.655  12
   2  -3   0 86299.2 673.978  11
   3  -2   0 86826.0 941.459  10
  -2  -3   0 84957.0 907.113   7
  -2   3   0 85872.0 755.211   9
  -2  -3   0 84195.2 654.467   9
   2  -3   0 86324.3 915.903   8
  -3  -2   0 87188.7 898.820   7
   3  -2   0 88197.9 897.062   8
  -3   2   1 10982.2 279.730   5
   2   3   1 10171.4 356.789   5
   3  -2   1 10498.8 267.016   5
   3   2   1 10370.6 355.442   5
  -3   2   1 10250.7 359.049   7
   2  -3   1 9743.46 265.981   5
  -2   3   1 10609.4 281.821   5
  -3  -2   1 10315.4 351.010   7
  -3  -2   1 10313.0 208.318   2
   3  -2   1 10075.1 306.107   4
   2  -3   1 10190.1 336.609   4
   3  -2   1 10108.9 355.478   3
   2  -3   1 10498.3 347.413   3
   3   2   1 10325.1 229.950  12
  -2   3   1 10310.3 189.536  11
   3  -2   1 9935.06 350.406  10
   3   2   1 10306.3 239.957  10
   3  -2   1 10194.1 241.215  12
   2   3   1 10497.9 291.713  12
   2  -3   1 9764.09 330.696  11
   3  -2   1 10098.3 329.214  11
   2   3   1 9706.12 340.870  11
   3   2   1 10193.1 356.049  11
   2  -3   1 9627.89 346.472  10
   2  -3   1 9777.08 333.623   8
  -2  -3   1 10164.8 340.073   7
  -2  -3   1 10503.5 183.212   8
   2   3   1 10195.3 178.627  10
   2  -3   2 2086.64 182.839   5
  -2   3   2 1923.44 171.035   5
  -3  -2   2 2204.93 191.948   7
  -3   2   2 2387.09 188.668   5
   3  -2   2 2281.07 189.816   5
  -3   2   2 2094.15 193.727   7
   2   3   2 2345.73 214.140   5
  -3  -2   2 2210.93 201.818   5
  -2   3   2 1926.18 183.151   7
  -2  -3   2 2408.22 209.981   5
  -2  -3   2 1995.65 173.437   7
   3   2   2 2083.12 199.524   5
   3  -2   2 1940.80 152.184   4
  -2  -3   2 2321.71 114.987   3
   3  -2   2 2072.53 197.270   3
   2  -3   2 2190.75 190.306   3
   2  -3   2 2230.82 210.381  11
  -3  -2   2 2309.90 190.323  11
  -2   3   2 2290.45 143.943  11
   3   2   2 2285.48 121.513  12
   3   2   2 1983.77 193.930  11
   2   3   2 2087.21 188.575  11
  -2  -3   2 2108.80 193.051  11
   2   3   2 2460.02 163.910  12
   3  -2   2 2251.57 208.444  11
  -3   2   2 1966.51 132.071  11
   2  -3   2 2319.44 101.407   7
   2  -3   2 2017.81 198.044  10
   3   2   2 2194.72 165.331  10
   3  -2   2 2058.28 197.961  10
  -3  -2   3 1012.79 155.884   7
  -3   2   3 832.726 137.910   7
  -2  -3   3 832.988 128.933   7
  -2   3   3 848.592 144.258   7
  -2  -3   3 1161.75 193.622   5
   2   3   3 675.638 158.957   5
   3  -2   3 1083.52 168.401   5
   2  -3   3 1081.35 164.632   3
  -2  -3   3 779.944 103.163   3
  -3   2   3 862.509 144.426   5
  -2   3   3 932.575 169.012   5
   2  -3   3 1091.95 174.972   5
   3   2   3 1002.33 179.798   5
  -3  -2   3 850.007 155.778   5
  -2  -3   3 932.165 168.689  11
  -3   2   3 781.641 120.581  11
   3   2   3 1063.02 186.388  11
   2   3   3 823.178 154.416  11
  -3  -2   3 749.504 142.890  11
   2  -3   3 989.065 181.663  11
   3  -2   3 872.497 158.009  11
  -2   3   3 839.662 117.434  11
   2  -3   3 1091.44 177.467  10
   3  -2   3 801.257 154.386  10
   3   2   3 939.120 149.469  10
  -2  -3   4 4434.04 389.219   5
  -3  -2   4 3964.19 311.597   7
   2  -3   4 4333.06 374.894   5
  -2   3   4 4194.28 374.355   5
  -3   2   4 4437.60 391.626   5
   2   3   4 4379.94 397.292   5
  -3  -2   4 4058.69 371.737   5
   3   2   4 3653.11 368.203   5
   3  -2   4 4241.58 373.578   5
  -2   3   4 4160.29 340.152   7
  -3   2   4 3806.33 325.523   7
   2  -3   4 4311.10 346.620   3
   2  -3   4 4318.58 389.898  11
  -2   3   4 4125.10 308.594  11
  -3  -2   4 4571.68 367.176  11
  -3   2   4 4345.59 311.362  11
   2   3   4 3916.34 352.048  11
   3  -2   4 4341.89 393.076  11
   3   2   4 4393.36 376.935  11
  -2  -3   4 4277.58 372.742  11
   3  -2   4 4227.26 376.667  10
   3   2   4 3959.27 330.961  10
   2  -3   4 4136.26 380.617  10
   2  -3   5 1519.39 285.217   5
   3   2   5 1230.68 253.536   5
  -3  -2   5 1162.33 258.259   5
   2   3   5 1314.39 264.635   5
   3  -2   5 1053.36 237.371   5
  -3   2   5 1245.92 268.122   5
  -2   3   5 1321.03 272.389   5
   3  -2   5 1114.51 211.988   3
  -2  -3   5 997.323 223.596   5
  -3  -2   5 1336.09 246.425  11
   3  -2   5 1501.47 281.448  11
   2   3   5 1703.63 269.355  11
   3   2   5 935.918 219.348  11
  -2  -3   5 1521.03 263.152  11
   2  -3   5 1585.87 288.043  11
   3  -2   5 866.008 231.166  10
   3   2   5 1234.36 229.541  10
   2  -3   5 1571.93 276.102  10
  -3   3  -5 220.130 176.586   6
   3  -3  -5 606.240 192.836   6
  -3  -3  -5 114.482 144.166   6
   3   3  -5 244.373 190.403  12
  -3  -3  -5 87.2030 136.767   9
   3  -3  -5 253.205 159.604   9
   3   3  -5 41.5639 178.983   9
  -3   3  -5 131.321 195.722   9
   3  -3  -4 19720.9 791.500   6
  -3  -3  -4 20083.3 827.801   6
  -3   3  -4 21162.6 820.902   6
   3   3  -4 21518.8 814.560  12
   3   3  -4 20234.4 839.302   9
   3  -3  -4 19349.2 717.440   8
   3  -3  -4 20634.0 806.074   9
  -3   3  -4 20024.1 839.759   9
  -3  -3  -4 20716.6 786.759   9
  -3  -3  -3 46862.1 1093.26   6
   3  -3  -3 47287.5 1033.93   6
  -3   3  -3 47584.8 1041.33   6
  -3   3  -3 48924.3 785.264  12
   3   3  -3 49888.8 1092.46  12
   3  -3  -3 49864.9 1005.61   8
  -3  -3  -3 49809.0 1019.71   9
   3   3  -3 49525.0 1128.74   9
  -3   3  -3 48295.7 1117.70   9
   3  -3  -3 49704.1 1064.50   9
  -3   3  -2 8347.92 357.929   6
  -3   3  -2 7789.78 138.708   7
   3  -3  -2 8532.72 361.287   6
  -3  -3  -2 8773.59 402.175   6
   3   3  -2 8463.20 160.049   2
  -3   3  -2 7965.21 281.062  12
   3   3  -2 8402.91 396.196  12
   3  -3  -2 8499.88 373.977   9
  -3   3  -2 8416.64 393.973   9
  -3  -3  -2 8634.36 346.077   9
   3   3  -2 8284.00 388.650   9
   3  -3  -2 8047.95 354.394   8
  -3  -3  -1 96265.9 1103.83   6
  -3   3  -1 98383.3 908.598   6
   3  -3  -1 96505.9 1133.08   2
   3   3  -1 94934.6 1148.92   5
   3   3  -1 95901.1 1143.80  12
  -3   3  -1 96811.1 906.551  12
   3   3  -1 95193.4 1058.23   9
  -3  -3  -1 96293.1 1002.55   7
   3  -3  -1 99308.4 1093.71   8
  -3  -3  -1 98545.6 904.603   9
  -3   3  -1 92915.3 1085.37   9
  -3   3   0 476195. 1508.68   6
   3   3   0 468651. 2384.72   5
  -3  -3   0 469909. 2244.37   6
   3  -3   0 486956. 2324.75   3
   3  -3   0 490588. 2313.31   2
   3   3   0 459821. 2128.73  12
  -3   3   0 479633. 1568.55  11
   3  -3   0 480070. 1586.48  11
   3  -3   0 465530. 2328.34  10
  -3  -3   0 467701. 2286.19   7
   3  -3   0 453940. 2270.62   8
   3   3   1 96784.4 1150.58   5
   3  -3   1 96838.3 785.580   5
  -3   3   1 94542.3 817.875   5
  -3  -3   1 94246.9 1125.95   7
  -3   3   1 95809.5 1160.95   7
   3  -3   1 98397.1 1134.08   3
   3  -3   1 94491.7 1045.95   4
   3   3   1 92682.6 1129.18  11
   3  -3   1 94880.4 1148.84  10
   3  -3   1 95383.1 1057.45  11
   3   3   1 97540.3 876.709  12
  -3   3   2 8517.18 352.507   5
  -3  -3   2 8918.09 405.564   5
  -3   3   2 8408.57 398.119   7
   3   3   2 8264.99 400.042   5
   3  -3   2 8366.81 343.205   5
  -3  -3   2 8417.29 371.283   7
   3  -3   2 8790.15 345.691   4
   3  -3   2 8260.40 377.440   3
  -3   3   2 8579.25 241.780  11
   3  -3   2 8254.17 393.948  11
   3   3   2 8799.40 278.396  12
   3   3   2 8066.83 381.083  11
   3  -3   2 8423.66 404.210  10
   3   3   2 8583.14 292.086  10
   3   3   3 49339.0 1130.40   5
  -3  -3   3 49251.9 986.367   7
  -3   3   3 49899.6 1053.86   5
  -3  -3   3 50573.2 1123.14   5
  -3   3   3 47294.8 1038.45   7
   3  -3   3 49101.7 1036.41   5
   3  -3   3 50529.7 1058.43   3
  -3   3   3 49976.6 820.744  11
   3  -3   3 49711.8 1143.04  11
  -3  -3   3 48998.2 1056.23  11
   3   3   3 49225.3 1097.19  11
   3   3   3 49671.9 758.291  12
   3   3   3 49699.5 923.377  10
   3  -3   3 47825.1 1123.69  10
  -3  -3   4 19164.7 676.512   7
  -3   3   4 20165.1 798.402   5
   3   3   4 20121.6 843.768   5
  -3   3   4 19519.6 747.517   7
  -3  -3   4 20848.4 838.103   5
   3  -3   4 19727.9 784.300   5
   3  -3   4 20276.4 768.329   3
   3   3   4 20351.0 813.331  11
  -3  -3   4 20686.8 800.215  11
   3  -3   4 20549.2 855.763  11
   3  -3   4 20576.3 848.481  10
   3   3   4 19782.0 711.790  10
  -3   3   5 312.099 171.651   5
  -3  -3   5 253.967 188.004   5
   3  -3   5 61.6334 117.569   5
   3   3   5 390.631 175.982   5
  -3  -3   5 159.723 158.136  11
   3  -3   5 45.4593 172.034  11
   3   3   5 442.835 201.034  11
   3  -3   5-206.149 143.960  10
   0   4  -5 5185.37 477.074   6
   0  -4  -5 5574.14 499.856   6
  -4   0  -5 4860.40 483.371   6
   0  -4  -5 5180.56 448.574   9
  -4   0  -5 4927.44 482.321   9
   0   4  -5 5191.28 490.734   9
   4   0  -5 5138.39 501.710   9
   0  -4  -5 6112.98 512.769   8
  -4   0  -4 9819.66 581.218   6
   0  -4  -4 8808.82 542.725   6
   0   4  -4 10132.2 564.789   6
   0   4  -4 11021.1 532.853  12
   4   0  -4 10035.3 558.294  12
   0   4  -4 10220.5 602.862   9
   0  -4  -4 9570.57 519.446   9
   4   0  -4 9955.68 590.260   9
  -4   0  -4 10426.4 594.883   9
   0  -4  -3 20676.4 688.645   6
  -4   0  -3 20912.8 731.443   6
   0   4  -3 22003.0 700.053   6
   4   0  -3 21667.3 587.440   1
   4   0  -3 20667.3 597.119   2
   0   4  -3 21007.8 651.707  12
   4   0  -3 22367.2 737.480  12
   0  -4  -3 20869.3 632.397   9
   4   0  -3 22528.0 763.285   9
   0   4  -3 22130.9 740.454   9
  -4   0  -3 21616.4 730.983   9
   4   0  -3 21609.0 515.218   8
  -4   0  -2 13660.8 497.505   6
   0  -4  -2 13594.3 449.579   6
   0   4  -2 13470.6 445.017   6
   4   0  -2 13345.5 404.811   2
   4   0  -2 14252.8 454.520   1
   4   0  -2 14866.6 518.181  12
   0   4  -2 14013.8 468.894  12
   0   4  -2 14237.6 480.327   9
   4   0  -2 13435.5 498.927   9
  -4   0  -2 13652.8 496.716   9
   0  -4  -2 14008.5 400.854   9
   4   0  -2 14143.2 330.751   8
  -4   0  -1 156981. 1403.51   6
  -4   0  -1 158033. 964.127   7
   0  -4  -1 166020. 1124.02   6
   4   0  -1 159280. 1288.82   5
   0   4  -1 152089. 890.771   2
   4   0  -1 158237. 1223.44   2
   0   4  -1 155570. 1310.13   5
   4   0  -1 159676. 1402.57   1
   0   4  -1 152079. 1376.18  12
   4   0  -1 159788. 1413.71  12
  -4   0  -1 155981. 1409.51   9
   0  -4  -1 159173. 810.502   9
   4   0  -1 155257. 1449.51   9
   0  -4  -1 155215. 1434.47   8
   4   0  -1 164663. 984.385   8
   0   4  -1 157156. 1223.60   9
   0   4   0 148858. 1140.81   5
   4   0   0 159747. 1077.10   5
  -4   0   0 154470. 1208.59   7
  -4   0   0 152629. 1265.23   6
   4   0   0 149371. 1098.52   3
   0  -4   0 149721. 1217.75   4
   4   0   0 153171. 1233.97  10
   0   4   0 147341. 1277.12  12
   0  -4   0 149685. 967.253  10
   4   0   0 149726. 1061.35  11
   4   0   0 148091. 1032.52  12
   0  -4   0 151388. 1211.80   8
   0  -4   0 144302. 1235.80   7
   4   0   1 154573. 976.041   7
  -4   0   1 155318. 1440.43   7
   4   0   1 159590. 1254.78   5
   0   4   1 155323. 1300.44   5
   0  -4   1 156596. 888.930   2
   4   0   1 160873. 1201.88   1
   0  -4   1 159519. 1199.10   3
   0  -4   1 157197. 1424.94  11
   4   0   1 152034. 1354.03  11
   4   0   1 159567. 1303.86  10
   0   4   1 158307. 1379.55  12
   0   4   1 160009. 1235.17  11
   0  -4   1 161344. 1265.23   7
   0  -4   1 161530. 1358.66  10
   0  -4   1 155700. 1178.99   8
   0   4   1 162989. 798.893   9
  -4   0   1 157682. 981.629   8
   0   4   2 13793.0 484.779   5
   0  -4   2 13344.7 466.317   5
  -4   0   2 13472.6 487.993   7
   4   0   2 13389.8 460.605   5
  -4   0   2 13406.3 463.203   5
   4   0   2 13569.4 304.002   1
   0  -4   2 12924.9 388.583   3
   4   0   2 12960.5 448.481  10
   0  -4   2 13269.1 500.664  11
   0   4   2 12899.6 412.965  11
   4   0   2 12897.8 491.624  11
   0  -4   2 13151.9 492.430  10
   0  -4   2 13589.8 385.465   7
   0   4   3 20561.6 637.813   7
  -4   0   3 19652.1 667.577   7
   0  -4   3 20989.1 702.784   5
   0   4   3 22358.9 735.528   5
  -4   0   3 22349.6 722.552   5
   4   0   3 21385.3 707.875   5
   4   0   3 20713.5 389.732   4
   0  -4   3 21166.1 576.629   3
   4   0   3 20569.6 726.663  11
  -4   0   3 21810.6 600.107  11
   0  -4   3 22339.1 758.582  11
   0   4   3 20538.0 627.652  11
   0  -4   3 21177.5 511.351   7
   0  -4   3 20821.9 747.233  10
   4   0   3 21459.6 687.140  10
   4   0   4 10127.1 580.326   5
   0   4   4 9928.00 576.469   5
   0   4   4 8887.12 466.755   7
   0  -4   4 10935.3 597.487   5
  -4   0   4 10133.7 571.486   5
  -4   0   4 9685.88 516.757   7
   0   4   4 10090.9 514.299  11
   0  -4   4 10066.1 588.245  11
  -4   0   4 9733.04 481.313  11
   4   0   4 9941.05 583.742  11
   4   0   4 9314.76 538.113  10
   0  -4   4 9522.96 585.452  10
   0   4   5 5157.26 491.128   5
  -4   0   5 5289.57 480.334   5
   4   0   5 4959.83 478.017   5
   0  -4   5 4454.71 432.724   5
   0  -4   5 5070.02 480.721  11
   4   0   5 5099.70 488.201  11
   0  -4   5 5458.44 515.759  10
   4   0   5 4661.90 435.852  10
  -4   1  -5 60.4917 162.400   6
   1   4  -5 910.062 243.933   6
  -1   4  -5 345.254 185.049   6
   1  -4  -5 637.172 200.189   6
  -1  -4  -5 231.266 165.590   6
  -4  -1  -5 296.218 154.069   6
  -4  -1  -5 134.958 134.072   9
   1  -4  -5 189.868 133.445   9
   1   4  -5 712.544 250.823   9
  -1   4  -5 181.733 154.859   9
  -4   1  -5 343.688 186.776   9
   4  -1  -5 578.964 191.814   9
   1  -4  -5 173.955 136.723   8
  -1  -4  -5 421.514 157.646   9
   4   1  -5 799.420 251.520   9
   1   4  -4 3398.11 336.963   6
  -4  -1  -4 3254.19 354.043   6
  -1  -4  -4 3309.67 334.256   6
  -1   4  -4 3147.33 325.652   6
   1  -4  -4 3169.12 328.565   6
  -4   1  -4 3046.39 327.823   6
   4  -1  -4 3184.33 292.098   2
   1   4  -4 3226.42 306.516  12
  -1   4  -4 3373.49 295.703  12
   4   1  -4 3330.92 342.850  12
   4  -1  -4 3420.13 352.014   9
   1  -4  -4 3275.29 316.242   9
   1  -4  -4 3230.43 330.694   8
   1   4  -4 3466.65 356.730   9
   4   1  -4 3331.55 350.199   9
  -4  -1  -4 3335.46 345.967   9
  -1   4  -4 3543.16 363.953   9
  -4   1  -4 3390.96 358.598   9
  -1  -4  -4 2867.14 289.014   9
  -1   4  -3 9691.40 459.401   6
   1   4  -3 10074.1 485.406   6
  -4   1  -3 9933.67 501.096   6
  -4  -1  -3 9980.46 507.860   6
   1  -4  -3 9741.22 467.864   6
  -1  -4  -3 9552.41 477.449   6
   4   1  -3 10022.5 409.751   1
   4   1  -3 10441.2 380.225   2
   4  -1  -3 10010.8 403.480   1
   4  -1  -3 10247.7 442.580   2
   4   1  -3 10613.9 509.140  12
  -1   4  -3 9714.81 424.899  12
   1   4  -3 10145.3 475.914  12
   4   1  -3 9459.87 304.163   8
  -4   1  -3 10202.4 515.395   9
   4  -1  -3 9655.99 374.723   8
   4  -1  -3 10570.7 518.462   9
  -1   4  -3 9663.48 496.575   9
   4   1  -3 10108.2 511.161   9
  -4  -1  -3 9646.05 482.014   9
   1  -4  -3 9952.74 490.948   8
  -1  -4  -3 9734.31 430.744   9
   1  -4  -3 10103.7 452.229   9
   1   4  -3 10721.9 515.836   9
  -1   4  -2 4957.65 270.491   6
  -4   1  -2 4844.28 300.678   6
  -1  -4  -2 5249.75 290.150   6
   1  -4  -2 5092.86 275.020   6
  -4  -1  -2 5168.62 313.223   6
   1   4  -2 4485.45 125.290   2
   4   1  -2 5059.24 223.624   2
   4  -1  -2 5314.56 277.946   2
   4  -1  -2 5013.32 273.556   1
  -1   4  -2 5324.86 279.573  12
   4   1  -2 5078.79 310.749  12
   4  -1  -2 5084.07 311.988  12
   1   4  -2 4983.18 299.119  12
  -4   1  -2 5195.86 318.551   9
   4   1  -2 5036.13 309.777   9
  -1   4  -2 5229.56 305.212   9
   4   1  -2 5224.54 159.392   8
  -4  -1  -2 5068.99 301.427   9
   1  -4  -2 5147.10 307.584   8
   1  -4  -2 5052.41 256.285   9
   4  -1  -2 4916.54 311.878   9
   1   4  -2 5401.11 307.747   9
   4  -1  -2 4878.66 229.032   8
  -1  -4  -2 5017.71 240.275   9
  -4  -1  -1 69742.7 964.717   6
   1  -4  -1 70543.1 703.129   6
  -4   1  -1 70216.0 910.271   6
  -4   1  -1 70089.0 619.121   7
  -1   4  -1 70581.2 697.163   6
  -1  -4  -1 71047.4 813.286   6
  -1  -4  -1 71888.4 724.549   4
   1   4  -1 71081.4 940.691   5
   4   1  -1 71414.5 925.246   5
   4  -1  -1 72132.6 901.838   2
   4  -1  -1 71876.5 959.636   1
   4   1  -1 70481.5 739.691   2
  -4  -1  -1 73175.2 448.289  12
   1   4  -1 70617.2 958.651  12
   4   1  -1 72664.6 971.986  12
   4  -1  -1 71039.1 557.917  11
   4  -1  -1 71885.5 964.552  12
  -4   1  -1 72297.7 491.384  12
  -1   4  -1 70131.4 902.884  12
  -1  -4  -1 75180.4 541.363   9
  -4  -1  -1 69254.8 919.301   9
   4  -1  -1 68310.2 777.102   8
   1   4  -1 72784.8 825.850   9
   1  -4  -1 71746.7 651.774   9
  -4  -1  -1 70813.9 726.698   7
  -4   1  -1 69393.8 970.167   9
   1  -4  -1 71444.4 974.634   8
  -1   4  -1 71384.9 846.246   9
   4   1  -1 68605.0 969.775   9
  -4  -1   0 685.176 98.4306   7
  -1  -4   0 706.314 75.6728   6
  -4   1   0 710.291 96.5310   6
  -1  -4   0 642.391 89.2689   7
  -4   1   0 561.068 86.4556   7
  -4  -1   0 465.123 89.1871   6
   4  -1   0 660.169 95.0111   3
  -4   1   0 647.821 67.2425   5
   1  -4   0 685.636 104.246   4
   4  -1   0 597.151 97.1116   1
   1   4   0 605.231 96.6185   5
   4  -1   0 550.419 92.8165   2
   1  -4   0 702.942 96.3064   2
  -1   4   0 562.268 72.9435   5
   4  -1   0 688.195 68.4684   5
   4   1   0 555.261 89.9337   5
   4  -1   0 665.119 73.5583  11
   4   1   0 663.131 91.2713  12
  -1   4   0 762.085 115.091  12
   1   4   0 579.123 99.0530  12
   4   1   0 627.920 94.2023  11
  -1  -4   0 702.749 86.1460   8
   1   4   0 515.517 45.4485   9
  -1  -4   0 573.799 56.5078  10
  -1   4   0 755.801 62.2021   9
   4  -1   0 588.932 85.5456   8
   1  -4   0 650.466 97.4866   8
   4  -1   0 615.540 105.359  10
  -1  -4   0 575.946 45.4922   9
   1  -4   0 567.211 76.6972  10
   1   4   1 68923.8 928.985   5
   4  -1   1 69996.2 621.650   7
   4  -1   1 71959.9 773.180   5
  -4   1   1 71651.6 782.704   5
  -1   4   1 69911.8 816.971   5
  -4   1   1 70552.8 982.020   7
   4   1   1 70622.0 907.574   5
  -4  -1   1 70602.0 978.449   7
   1  -4   1 68164.2 788.894   5
  -1  -4   1 71972.8 435.434   2
   1  -4   1 71485.4 731.005   2
   4  -1   1 70354.4 969.302   3
   4  -1   1 71615.7 830.845   1
   1  -4   1 69543.9 874.556   3
   1  -4   1 70120.1 931.669  10
   4   1   1 71200.8 802.568  10
   1   4   1 69588.0 547.412  10
   4  -1   1 71422.3 920.302  11
   1   4   1 69166.8 886.432  12
   4   1   1 70491.5 953.193  11
  -1   4   1 72534.2 736.180  11
   1  -4   1 71321.2 949.458  11
   1   4   1 70480.1 905.420  11
   4  -1   1 69622.0 928.910  10
  -1  -4   1 69883.8 892.245   7
  -4  -1   1 74879.4 519.677   8
   1  -4   1 71449.8 878.761   8
   1  -4   1 68954.3 794.414   7
  -1   4   1 71457.0 625.886   9
  -1  -4   1 71344.5 721.639   8
  -4   1   2 5420.34 318.466   7
   4   1   2 5350.85 306.435   5
  -4  -1   2 5405.77 305.914   5
   4  -1   2 5035.38 278.710   5
  -1   4   2 5182.78 291.430   5
   1   4   2 5246.83 312.481   5
   1  -4   2 5138.56 282.806   5
  -4  -1   2 5061.21 299.624   7
   4   1   2 4818.41 172.508   7
  -1  -4   2 5214.81 302.482   5
  -4   1   2 4929.77 273.121   5
  -1  -4   2 5418.65 221.988   3
  -4  -1   2 4857.78 150.392   3
   4  -1   2 5188.08 212.406   4
   1  -4   2 4958.33 262.371   3
   4   1   2 5306.92 198.104   1
   4   1   2 5083.59 267.282  10
  -1   4   2 5031.49 240.327  11
   4  -1   2 4682.12 288.220  10
   4  -1   2 4834.29 300.030  11
  -1  -4   2 5253.09 318.371  11
   1   4   2 5228.22 271.823  12
   1   4   2 5100.61 279.699  11
   1  -4   2 4876.40 306.967  11
  -4   1   2 4949.03 212.232  11
   4   1   2 4713.29 303.257  11
  -1  -4   2 4715.92 250.026   7
   1  -4   2 4942.59 207.411   7
   1  -4   2 5077.42 313.064  10
  -4   1   3 9807.81 483.108   7
  -4  -1   3 9592.03 462.865   7
   4  -1   3 9797.88 480.386   5
   4   1   3 10053.7 500.190   5
  -4  -1   3 10253.2 497.847   5
   1   4   3 9688.65 493.635   5
  -1   4   3 9706.98 484.592   5
  -4   1   3 10457.1 490.743   5
  -1   4   3 8991.91 443.492   7
  -1  -4   3 10152.8 501.066   5
   1  -4   3 9719.23 477.808   5
  -1  -4   3 9939.06 358.808   3
   1  -4   3 10370.6 434.392   3
   4  -1   3 10015.3 327.922   4
   1   4   3 9683.71 454.075  11
   4   1   3 9734.89 498.827  11
  -4  -1   3 10418.5 442.052  11
   4  -1   3 9850.95 508.910  11
  -4   1   3 9936.68 385.647  11
  -1  -4   3 10471.8 514.472  11
   1  -4   3 9796.50 507.142  11
  -1   4   3 9538.78 403.762  11
   1  -4   3 9662.82 306.981   7
   1  -4   3 10448.0 528.223  10
   4  -1   3 9353.14 474.675  10
  -1  -4   3 9893.56 391.172   7
   4   1   3 10326.0 461.974  10
  -4   1   4 3290.86 335.456   5
  -4  -1   4 3346.05 339.656   5
  -1   4   4 3090.05 288.243   7
  -4  -1   4 3151.87 295.133   7
  -4   1   4 2867.10 295.042   7
  -1   4   4 3864.74 367.325   5
   4  -1   4 3053.51 320.348   5
   1  -4   4 3256.53 287.533   3
   1  -4   4 3180.49 329.520   5
   1   4   4 3198.56 338.793   5
   4   1   4 2916.34 325.338   5
  -1  -4   4 3115.33 334.784   5
   4  -1   4 2843.02 330.534  11
  -4   1   4 3153.82 268.271  11
  -4  -1   4 3190.97 294.621  11
   1  -4   4 3414.33 349.245  11
  -1  -4   4 3251.84 328.282  11
   4   1   4 3182.07 341.275  11
   1   4   4 3219.70 303.181  11
  -1   4   4 3024.41 272.631  11
   4   1   4 3103.30 311.902  10
   1  -4   4 3098.12 336.778  10
   4  -1   4 3338.22 333.842  10
  -4   1   5 539.984 191.977   5
   1   4   5 485.981 203.762   5
  -4  -1   5 784.800 240.290   5
   4   1   5 374.658 172.684   5
  -1  -4   5 462.316 180.987   5
   4  -1   5 704.895 232.049   5
  -1   4   5 164.431 133.232   5
   1  -4   5 607.235 224.793   5
   1  -4   5 347.191 164.118  11
   4  -1   5 237.473 122.128  11
   1   4   5 496.220 180.306  11
  -1  -4   5 320.532 191.292  11
   4   1   5 518.675 171.065  11
  -1  -4   5 464.757 209.546  10
   4   1   5 851.488 204.017  10
   4  -1   5 413.257 174.828  10
   1  -4   5 483.177 205.433  10
  -4   2  -5 1824.45 303.820   6
   2  -4  -5 1875.98 292.665   6
  -4  -2  -5 1927.60 320.657   6
  -2   4  -5 1667.88 290.983   6
  -2  -4  -5 1884.55 315.629   6
   4   2  -5 2490.41 341.268  12
   2   4  -5 2092.26 286.957  12
   4   2  -5 1754.25 317.802   9
   4  -2  -5 1935.72 312.606   9
   2  -4  -5 2260.27 313.226   9
  -4  -2  -5 1740.33 300.737   9
  -2   4  -5 2360.37 351.606   9
   2   4  -5 2445.23 361.549   9
   2  -4  -5 2425.73 321.237   8
  -2  -4  -5 2032.75 303.347   9
  -4   2  -5 1771.17 327.958   9
  -2   4  -4 4249.67 374.996   6
  -4   2  -4 4479.37 402.895   6
  -2  -4  -4 3588.17 358.206   6
   2  -4  -4 4131.65 368.610   6
  -4  -2  -4 4325.81 399.860   6
   4  -2  -4 4367.17 356.241   2
   2   4  -4 4120.26 343.415  12
   4   2  -4 4021.39 370.007  12
  -2   4  -4 3755.42 380.548   9
   2  -4  -4 3662.21 337.401   9
  -2  -4  -4 4341.80 354.796   9
   2   4  -4 4419.27 407.640   9
   4  -2  -4 3969.77 306.479   8
   4  -2  -4 3847.97 371.926   9
  -4  -2  -4 4543.50 394.327   9
  -4   2  -4 4059.07 396.209   9
   4   2  -4 4352.46 402.684   9
   2  -4  -4 4402.90 377.270   8
   2  -4  -3 6866.03 399.581   6
  -2  -4  -3 6921.96 420.451   6
  -4   2  -3 7247.12 422.649   6
  -2   4  -3 6934.03 395.712   6
  -4  -2  -3 7214.40 442.158   6
   4  -2  -3 7041.47 389.570   2
   4  -2  -3 6702.09 340.428   1
   4   2  -3 6850.27 278.794   2
  -2   4  -3 6813.47 345.269  12
   2   4  -3 7315.41 420.043  12
   4   2  -3 7091.06 431.064  12
   2  -4  -3 7496.23 404.056   9
   4  -2  -3 7092.88 353.657   8
   4   2  -3 7199.16 438.616   9
  -2  -4  -3 6952.10 371.234   9
   4  -2  -3 7124.66 425.295   9
   2   4  -3 7239.27 428.458   9
  -2   4  -3 7483.43 449.666   9
   2  -4  -3 7062.16 413.287   8
  -4   2  -3 6928.64 428.330   9
  -4  -2  -3 6775.43 401.431   9
   2  -4  -2 8376.69 349.133   6
  -2   4  -2 8935.21 356.146   6
  -4   2  -2 8908.03 391.376   6
  -4  -2  -2 9549.83 436.337   6
  -2  -4  -2 8701.32 389.727   6
   4  -2  -2 9527.05 383.777   1
   4  -2  -2 9100.69 387.649   2
   4   2  -2 8807.96 258.751   2
   4   2  -2 9086.52 424.151  12
   2   4  -2 9397.45 421.397  12
  -2   4  -2 9266.31 351.225  12
  -4   2  -2 9111.64 226.349  12
   4  -2  -2 8817.84 407.105   9
   4   2  -2 9338.72 428.483   9
   2  -4  -2 9343.50 411.161   8
  -2  -4  -2 9052.72 328.834   9
  -4   2  -2 9101.80 423.309   9
  -4  -2  -2 9116.45 392.170   9
   4  -2  -2 9054.14 347.474   8
   2  -4  -2 8791.38 352.067   9
  -2   4  -2 9333.67 411.615   9
   2   4  -2 9045.47 398.371   9
  -4  -2  -1 51580.9 857.240   6
  -4   2  -1 54112.4 770.708   6
  -4   2  -1 53056.2 566.429   7
  -2   4  -1 53047.9 604.124   6
   2  -4  -1 52133.7 600.638   6
  -2  -4  -1 53664.6 778.485   6
   2  -4  -1 53545.3 869.114   2
   4  -2  -1 54341.4 863.119   1
   2   4  -1 54119.1 873.465   5
   4  -2  -1 53184.1 838.017   2
  -2  -4  -1 54452.4 586.873   4
   4   2  -1 54674.6 863.038   5
   2   4  -1 53318.3 868.994  12
   4   2  -1 51748.3 852.203  12
  -2   4  -1 51975.9 774.459  12
  -4   2  -1 54028.6 569.049  12
  -4   2  -1 51520.9 850.082   9
   4  -2  -1 52803.0 754.255   8
  -4  -2  -1 53291.1 790.385   9
   2  -4  -1 53134.3 860.621   8
  -2  -4  -1 52227.2 810.739   7
   2   4  -1 54524.3 749.033   9
   4   2  -1 49892.6 830.168   9
  -2   4  -1 54384.2 790.832   9
  -2  -4  -1 56212.4 547.346   9
  -4  -2  -1 51522.6 700.747   7
   2   4  -1 51358.3 550.576   8
   2  -4   0 24006.8 325.575   5
   2   4   0 22757.7 534.617   5
  -4   2   0 23771.2 253.299   5
  -4  -2   0 23751.8 521.895   7
  -2  -4   0 23227.1 457.024   6
   4   2   0 23520.8 530.918   5
  -4   2   0 24273.9 499.632   7
  -4   2   0 23347.2 453.436   6
  -4  -2   0 23537.3 543.141   6
   2  -4   0 24184.1 539.661   3
  -2   4   0 23751.4 328.429   5
   4  -2   0 23218.3 512.486   3
   2  -4   0 23301.5 507.153   2
   4  -2   0 24388.0 536.973   2
   4  -2   0 24010.4 541.769   1
   4  -2   0 23128.2 254.192   5
   2  -4   0 23563.9 534.740   4
   4   2   0 22884.4 461.480  12
   4   2   0 22726.6 523.364  11
  -4   2   0 24593.3 370.314  11
   2  -4   0 24077.9 510.637  10
   4  -2   0 24610.1 372.539  11
   4  -2   0 24203.9 560.768  10
  -2   4   0 23082.7 524.738  12
   2   4   0 23216.4 522.264  12
   2  -4   0 24082.4 545.257   8
  -2  -4   0 23848.5 536.078   7
  -2  -4   0 24052.4 341.741   9
  -2  -4   0 23955.8 303.600  10
   4  -2   0 24682.0 523.077   8
  -2  -4   0 23592.8 466.589   8
  -2   4   0 23799.1 410.724   9
  -4   2   1 55284.3 638.344   5
   2   4   1 51765.1 859.041   5
   4   2   1 52607.1 847.012   5
  -4  -2   1 53001.5 871.504   7
  -4   2   1 52336.4 868.583   7
   4  -2   1 54939.2 621.431   5
   2  -4   1 51089.8 636.671   5
  -2   4   1 54009.0 674.044   5
   4  -2   1 54327.2 770.126   1
   2  -4   1 53655.0 847.286   4
   4  -2   1 52109.3 863.174   3
   2  -4   1 53325.1 823.978   3
   2  -4   1 52807.1 725.099   2
   2  -4   1 52681.5 824.659  11
   2  -4   1 53480.2 856.276  10
   4   2   1 53229.5 539.566  12
   2   4   1 52678.0 757.380  12
   2   4   1 52798.8 848.886  11
   4   2   1 54495.2 632.876  10
   4  -2   1 52867.3 863.946  10
   4   2   1 51914.7 860.840  11
  -2   4   1 54065.4 531.569  11
   4  -2   1 52213.3 787.841  11
   2   4   1 54588.4 544.821   9
  -2  -4   1 53082.8 548.279   8
   2  -4   1 51099.0 814.576   8
  -2  -4   1 51833.2 825.882   7
   2   4   2 9052.05 416.372   5
   2  -4   2 9282.85 369.360   5
   4  -2   2 8898.78 360.303   5
  -2   4   2 9354.68 376.163   5
  -2  -4   2 9344.64 415.598   5
  -4  -2   2 8778.86 404.532   7
  -2   4   2 8544.42 402.232   7
  -4  -2   2 9202.36 404.381   5
   4   2   2 8589.87 406.342   5
  -4   2   2 9107.65 421.471   7
  -4   2   2 9263.24 368.262   5
   4  -2   2 9320.32 420.803   3
   4  -2   2 9196.95 325.370   4
  -2  -4   2 9431.82 246.614   3
   2  -4   2 8657.48 378.055   3
   4   2   2 9293.39 334.670  10
   2   4   2 9396.38 346.499  12
  -4   2   2 9189.25 247.892  11
  -2   4   2 9387.14 291.084  11
   2  -4   2 9511.55 430.506  11
   4  -2   2 8957.08 415.533  11
   4   2   2 9200.44 199.483  12
  -2  -4   2 8614.26 407.983  11
   4   2   2 8563.81 411.130  11
   2   4   2 9339.93 402.945  11
   4  -2   2 8534.38 216.340  12
   4  -2   2 9093.81 416.482  10
   2  -4   2 8861.32 252.896   7
  -2  -4   2 9092.17 377.346   7
   2  -4   2 9290.35 431.868  10
   4  -2   3 6973.81 398.175   5
  -4  -2   3 7369.64 429.966   5
  -2   4   3 6957.86 409.610   5
   4   2   3 7249.79 435.160   5
  -2  -4   3 7282.19 425.152   5
   2  -4   3 6716.98 392.171   5
  -2   4   3 6820.16 404.146   7
  -4   2   3 6839.61 396.149   5
  -4   2   3 6730.23 406.750   7
   2   4   3 7363.65 451.279   5
  -4  -2   3 6800.27 391.143   7
   2  -4   3 7195.35 391.746   3
   4  -2   3 6754.48 309.389   4
   2   4   3 7601.75 349.009  12
   2  -4   3 6846.72 426.914  11
  -4  -2   3 7422.59 393.786  11
  -2  -4   3 7041.45 423.243  11
  -4   2   3 6780.77 304.741  11
  -2   4   3 7367.71 329.986  11
   2   4   3 6552.70 390.932  11
   4  -2   3 6599.44 424.370  11
   4   2   3 6931.08 428.746  11
   4   2   3 7275.10 370.762  10
  -2  -4   3 7163.05 362.998   7
   2  -4   3 7185.48 445.888  10
   4  -2   3 6902.59 424.512  10
   2  -4   4 4117.30 370.489   5
  -2  -4   4 4538.40 408.332   5
   4  -2   4 4891.58 406.764   5
  -4   2   4 3433.27 334.666   7
  -2   4   4 4455.96 396.835   5
   4   2   4 4029.52 391.599   5
  -4  -2   4 4016.33 330.045   7
  -2   4   4 3992.54 338.814   7
  -4  -2   4 4437.57 389.562   5
   2   4   4 4437.32 409.543   5
  -4   2   4 4544.64 385.688   5
   2  -4   4 3631.71 321.220   3
  -4  -2   4 4109.91 346.826  11
   4  -2   4 4182.88 395.087  11
   2  -4   4 4161.89 396.764  11
   2   4   4 3930.84 356.803  11
  -2  -4   4 4512.36 393.666  11
   4   2   4 3770.93 367.456  11
   4   2   4 3721.80 319.651  10
   2  -4   4 3638.40 371.466  10
   4  -2   4 4062.40 387.211  10
  -4   2   5 1963.57 301.175   5
   2  -4   5 1505.76 265.649   5
  -4  -2   5 1891.62 305.649   5
   4   2   5 1987.90 318.200   5
   4  -2   5 2157.29 322.399   3
  -2   4   5 2013.57 313.133   5
   4  -2   5 2114.40 324.314   5
   2   4   5 1770.60 311.739   5
  -2  -4   5 2112.25 327.637   5
  -2  -4   5 2136.71 323.531  11
   2  -4   5 2386.87 359.910  11
   4  -2   5 1999.01 321.207  11
   2   4   5 1919.47 285.292  11
  -4  -2   5 1800.28 261.803  11
   4   2   5 2112.72 322.418  11
   2  -4   5 2006.38 333.958  10
   4  -2   5 1711.97 286.958  10
  -4   3  -5 752.795 209.719   6
   3  -4  -5 1605.15 280.905   6
  -3  -4  -5 1533.89 267.839   6
  -4  -3  -5 1202.08 280.283   6
  -3   4  -5 1454.54 278.895   6
   3   4  -5 1425.26 264.507  12
   4   3  -5 1389.62 256.970  12
   3  -4  -5 807.917 202.083   9
  -3   4  -5 718.583 196.286   9
  -4   3  -5 1280.00 288.147   9
  -4  -3  -5 1431.86 282.335   9
   4   3  -5 1314.58 281.962   9
   4  -3  -5 1200.33 250.288   9
  -3  -4  -5 1408.14 271.417   9
   3   4  -5 1241.27 277.738   9
  -4   3  -4 225.223 139.531   6
   3  -4  -4 189.645 128.352   6
  -3   4  -4 76.6904 112.544   6
  -3  -4  -4 459.360 161.271   6
  -4  -3  -4 109.907 105.927   6
   4  -3  -4 141.593 130.687   2
   3   4  -4 75.0536 118.227  12
   4   3  -4 212.439 120.378  12
  -4   3  -4 170.277 159.256   9
   4  -3  -4 17.0671 96.6369   8
   3   4  -4-105.465 138.733   9
   3  -4  -4 190.807 116.033   8
  -3  -4  -4 287.370 139.121   9
  -4  -3  -4 323.515 149.287   9
  -3   4  -4 173.041 122.107   9
   4  -3  -4 285.470 148.712   9
   3  -4  -4 217.261 131.669   9
   4   3  -4 254.650 145.483   9
   3  -4  -3 4669.29 330.472   6
  -3   4  -3 4522.36 325.953   6
  -4   3  -3 5093.11 355.490   6
  -3  -4  -3 4318.30 342.884   6
  -4  -3  -3 4551.54 358.481   6
   4  -3  -3 4611.02 334.665   2
   3   4  -3 4834.93 357.793  12
  -4   3  -3 4454.89 222.898  12
   4   3  -3 5487.50 379.862  12
  -3   4  -3 4447.14 267.868  12
   3   4  -3 4382.79 350.281   9
   4  -3  -3 4614.63 309.139   8
   3  -4  -3 4576.86 327.864   8
  -4   3  -3 4194.30 348.883   9
   3  -4  -3 4681.00 333.973   9
  -4  -3  -3 4662.09 329.697   9
  -3   4  -3 4711.60 362.671   9
   4  -3  -3 4777.56 351.797   9
   4   3  -3 4702.19 361.603   9
  -3  -4  -3 4641.54 320.379   9
  -3  -4  -2 24147.0 676.966   6
   3  -4  -2 24116.4 595.566   6
  -3   4  -2 24717.7 602.662   6
  -4   3  -2 25300.7 639.940   6
  -4  -3  -2 23668.7 690.727   6
   4   3  -2 24800.5 329.279   2
   3   4  -2 24691.0 717.318   5
   4  -3  -2 25174.8 650.867   1
   4  -3  -2 24118.8 669.914   2
   4   3  -2 23614.5 694.585  12
  -4   3  -2 24178.3 455.812  12
  -3   4  -2 22942.3 537.315  12
   4  -3  -2 24512.2 347.362  11
   3   4  -2 24001.4 697.486  12
   4  -3  -2 24845.8 626.573   8
  -4  -3  -2 25056.8 538.910   7
  -4  -3  -2 23919.7 610.023   9
  -3   4  -2 21707.3 365.907   7
   4   3  -2 24356.3 691.777   9
   3   4  -2 24566.7 674.705   9
   3  -4  -2 23918.7 617.467   9
   4  -3  -2 24100.9 666.482   9
   3   4  -2 25239.1 270.980   8
  -4   3  -2 23214.3 688.791   9
   3  -4  -2 24344.7 658.666   8
  -3   4  -2 24290.4 680.366   9
  -3  -4  -2 24316.9 559.774   9
  -3   4  -1 16944.7 364.233   6
  -4   3  -1 17410.0 366.837   7
  -3  -4  -1 17432.4 491.095   6
  -4   3  -1 17253.0 419.687   6
  -4  -3  -1 16561.3 507.037   6
   4   3  -1 17230.1 520.264   5
   3  -4  -1 17128.8 519.938   2
   3   4  -1 16609.8 278.879   3
   4  -3  -1 17043.4 508.580   2
   4  -3  -1 17036.0 506.023   1
   3   4  -1 16694.2 523.829   5
  -4   3  -1 17227.2 389.590  12
   4   3  -1 17046.6 514.219  12
   3   4  -1 17124.6 520.962  12
  -3   4  -1 16328.4 433.914  12
  -3  -4  -1 17926.2 369.594   9
  -3   4  -1 17386.1 479.069   9
  -3  -4  -1 16833.4 469.624   7
   3   4  -1 17904.7 467.841   9
   3  -4  -1 16840.3 502.172   8
   4   3  -1 16784.6 487.644   9
   4  -3  -1 17594.2 484.048   8
  -4  -3  -1 17168.7 307.546  10
  -4  -3  -1 17260.1 452.297   7
  -4  -3  -1 17167.1 435.090   9
  -4   3  -1 17365.4 512.007   9
  -4   3   0 2735.17 185.925   7
  -4  -3   0 2742.72 199.137   6
  -4   3   0 2532.47 142.029   6
  -3   4   0 2709.47 96.5059   6
   3   4   0 2605.99 205.432   5
   4   3   0 2966.01 209.518   5
  -3  -4   0 2476.10 173.181   6
   4  -3   0 2499.02 194.607   2
   4  -3   0 2551.98 193.369   3
   4  -3   0 2625.41 196.287   1
   3  -4   0 2672.19 205.343   3
   3  -4   0 2681.31 193.455   2
   4   3   0 2652.50 184.001  12
   3   4   0 2867.87 196.018  12
  -3   4   0 2650.19 190.292  12
   3  -4   0 2628.96 197.139  10
   3  -4   0 2629.53 144.180  11
   4  -3   0 2408.68 198.271  10
   4  -3   0 2409.40 126.158  11
  -4   3   0 2734.03 131.703  11
   4  -3   0 2558.02 189.096   8
  -4  -3   0 2662.18 194.682   7
  -3  -4   0 2744.27 199.575   7
   3  -4   0 2518.19 190.892   8
  -3   4   0 2629.27 164.019   9
   4   3   1 17326.2 523.984   5
   4  -3   1 17705.0 332.926   5
   3   4   1 17237.7 528.140   5
   3  -4   1 16898.2 341.294   5
  -4   3   1 17362.2 525.746   7
  -4   3   1 17679.9 350.268   5
  -3   4   1 17028.6 358.088   5
  -4  -3   1 16628.5 508.305   7
   3  -4   1 16927.5 490.173   4
   3  -4   1 16664.4 500.252   3
   4  -3   1 16237.5 465.896   4
   4  -3   1 16825.6 512.333   3
   3  -4   1 17387.4 465.968   2
  -3  -4   1 17734.9 203.778   2
   3   4   1 17274.0 437.056  12
   4  -3   1 16964.5 462.758  11
   3  -4   1 16423.6 504.130  10
   4   3   1 17285.4 310.482  10
   4   3   1 16596.4 513.924  11
  -3   4   1 17934.4 219.348  11
   4   3   1 17164.8 375.863  12
  -3   4   1 16779.1 218.212  11
   3  -4   1 17267.9 478.099  11
   3   4   1 16967.3 517.612  11
   4  -3   1 17067.7 517.106  10
  -3  -4   1 17149.0 510.667   7
   3  -4   1 16995.5 502.521   8
  -3  -4   1 17365.5 276.573   8
   3   4   2 23945.8 703.952   5
  -4   3   2 23737.8 579.917   5
  -3   4   2 24077.4 700.362   7
  -4  -3   2 24485.9 678.970   7
  -3  -4   2 23943.5 659.567   7
   3  -4   2 23875.5 579.262   5
   4  -3   2 24063.8 575.777   5
  -4  -3   2 23640.6 677.847   5
   4   3   2 23556.7 695.517   5
  -3   4   2 24836.8 606.203   5
  -3  -4   2 24508.8 693.983   5
  -4   3   2 24133.1 707.750   7
   4  -3   2 24295.5 587.753   4
   4  -3   2 24838.2 698.933   3
   3  -4   2 23957.0 662.272   3
   3  -4   2 24084.3 633.875   4
   4   3   2 24251.0 500.863  10
  -3   4   2 24592.0 401.914  11
   3  -4   2 24188.3 711.571  10
   4  -3   2 23823.0 697.707  10
   4  -3   2 24023.2 684.958  11
  -4   3   2 24257.6 346.263  11
   4   3   2 24748.6 427.399  12
   4   3   2 23429.4 688.288  11
   3   4   2 24760.2 690.515  11
   3  -4   2 23629.8 690.526  11
   3   4   2 24695.9 526.129  12
   3   4   2 24464.8 453.484  10
   3  -4   3 4880.33 330.480   5
  -4   3   3 4766.73 331.005   5
  -4  -3   3 4573.20 347.217   5
   3   4   3 4534.50 364.342   5
  -4  -3   3 4670.96 333.303   7
   4  -3   3 4888.09 332.260   5
  -4   3   3 4872.20 362.623   7
  -3   4   3 5252.33 352.288   5
  -3  -4   3 5173.66 374.016   5
   4   3   3 4517.66 362.304   5
  -3  -4   3 5136.54 329.840   7
  -3   4   3 4765.09 357.409   7
   4  -3   3 4644.50 279.992   4
   4  -3   3 4621.12 344.468   3
   3  -4   3 4961.42 348.189   3
   3   4   3 4470.08 349.632  11
  -3  -4   3 4772.93 350.522  11
   3  -4   3 4702.91 369.928  11
   4   3   3 5163.14 379.951  11
  -3   4   3 4662.00 251.050  11
   4  -3   3 4992.35 371.191  10
   3   4   3 4709.36 256.091  12
  -4   3   3 4993.53 242.643  11
   4  -3   3 4515.48 359.239  11
   4   3   3 4675.42 284.442  10
   3  -4   3 4407.97 356.295  10
   3   4   3 4771.62 281.380  10
  -3   4   4 251.978 120.980   7
  -4  -3   4 426.225 123.666   7
  -4   3   4 174.966 102.455   7
  -3   4   4 307.382 144.468   5
   4   3   4 182.157 127.570   5
   4  -3   4 281.141 135.865   3
   3   4   4 165.666 105.100   5
  -4  -3   4 206.436 134.999   5
   4  -3   4 191.573 106.216   5
  -4   3   4 273.884 148.681   5
   3  -4   4 267.446 131.575   3
  -3  -4   4 244.721 156.382   5
   3  -4   4 186.225 104.931   5
  -3  -4   4 158.802 126.306  11
  -4  -3   4 298.662 150.324  11
   4  -3   4 281.733 150.125  11
   4   3   4 267.876 120.318  11
   3   4   4 257.832 142.748  11
   3  -4   4 216.873 120.106  11
   4  -3   4 128.119 138.095  10
   4   3   4 54.7830 74.8471  10
   3  -4   4 194.851 110.163  10
   3  -4   5 1200.10 260.982   5
  -3   4   5 983.022 240.378   5
   4  -3   5 1285.67 257.054   5
   4   3   5 1144.81 257.842   5
  -4   3   5 1170.02 243.072   5
   4  -3   5 1302.08 251.276   3
   3   4   5 1628.07 307.989   5
  -4  -3   5 1148.56 242.119   5
  -3  -4   5 749.885 209.049   5
   3  -4   5 1549.70 278.469  11
  -3  -4   5 1258.98 256.744  11
   4  -3   5 1111.45 248.991  11
   4   3   5 1065.40 256.182  11
   3   4   5 1038.40 256.287  11
  -4  -3   5 1493.28 262.771  11
   4  -3   5 933.311 223.782  10
   3  -4   5 1247.81 285.997  10
  -4   4  -5 4146.90 438.296   6
   4  -4  -5 4192.88 422.634   2
   4   4  -5 4805.78 474.305  12
   4  -4  -5 3818.74 408.119   9
  -4  -4  -4 1758.07 261.503   6
  -4   4  -4 1864.83 251.121   6
   4  -4  -4 2284.53 287.578   2
   4   4  -4 2145.79 294.156  12
   4  -4  -4 1823.72 236.572   8
   4   4  -4 2281.08 313.128   9
   4  -4  -4 1801.04 256.299   9
  -4  -4  -4 1959.37 253.138   9
  -4   4  -4 1816.59 284.140   9
  -4   4  -3 594.632 141.124   6
  -4  -4  -3 467.467 141.040   6
   4  -4  -3 744.698 172.362   2
  -4   4  -3 610.643 106.195  12
   4   4  -3 851.794 183.566  12
   4  -4  -3 388.876 113.149   8
   4   4  -3 534.248 151.885   9
  -4   4  -3 424.177 127.340   9
  -4  -4  -3 567.543 128.417   9
   4  -4  -3 540.082 147.377   9
  -4   4  -2 17777.4 529.976   6
  -4  -4  -2 17748.4 607.353   6
  -4   4  -2 17721.4 312.968   7
   4   4  -2 18205.2 639.536   5
   4  -4  -2 17417.6 603.871   2
  -4   4  -2 17288.9 446.232  12
   4   4  -2 17720.8 623.198  12
  -4   4  -2 17100.2 301.367   7
  -4   4  -2 17714.8 608.005   9
   4  -4  -2 18543.8 588.353   8
   4   4  -2 17295.8 590.245   9
   4  -4  -2 17901.7 574.951   9
  -4  -4  -2 18131.9 511.776   7
  -4  -4  -2 17731.3 511.383   9
  -4   4  -1 5696.74 233.061   6
  -4  -4  -1 5115.64 291.903   6
   4   4  -1 6017.43 333.662   5
   4  -4  -1 5924.34 322.266   2
   4   4  -1 5704.25 318.587  12
  -4   4  -1 5670.51 264.260  12
  -4  -4  -1 5721.01 248.524   9
   4  -4  -1 5902.50 311.686   8
  -4   4  -1 5226.56 289.075   9
   4   4  -1 5644.09 288.401   9
  -4  -4  -1 5818.08 291.418   7
  -4   4   0 22111.5 372.967   6
   4   4   0 22148.0 607.962   5
  -4  -4   0 22222.8 567.904   6
   4  -4   0 22757.7 591.703   3
   4  -4   0 22160.4 580.457   2
   4   4   0 22408.7 551.757  12
   4  -4   0 23131.2 609.399  10
   4  -4   0 22194.7 396.453  11
  -4   4   0 21709.5 556.493  12
  -4  -4   0 23139.4 594.666   7
  -4   4   0 21503.9 525.258   9
   4  -4   0 22397.4 588.880   8
   4  -4   1 5858.54 188.952   5
  -4   4   1 5920.66 203.247   5
   4   4   1 5406.29 320.581   5
  -4   4   1 5870.56 329.536   7
   4  -4   1 5981.22 323.977   3
   4  -4   1 5540.88 295.199   2
   4  -4   1 5408.66 293.552   4
  -4  -4   1 5756.17 168.485   2
   4   4   1 5392.95 320.007  11
   4   4   1 5692.48 257.046  12
   4  -4   1 5470.42 277.798  11
   4  -4   1 5640.72 316.234  10
   4  -4   1 5988.90 325.195   8
  -4  -4   1 5826.19 149.870   8
  -4  -4   1 6007.28 326.463   7
  -4   4   2 17807.2 504.083   5
   4   4   2 17077.4 619.940   5
  -4   4   2 18333.6 637.081   7
  -4  -4   2 17969.8 605.456   7
   4  -4   2 16649.2 477.944   5
   4  -4   2 17942.4 611.092   3
   4  -4   2 17961.4 548.562   4
   4  -4   2 17700.7 607.599  11
   4  -4   2 17843.7 631.469  10
   4   4   2 18062.0 624.872  11
  -4   4   2 17681.3 252.651  11
   4   4   2 18183.4 437.215  12
   4   4   2 17940.4 390.976  10
  -4   4   3 645.750 157.588   7
  -4  -4   3 481.624 127.198   7
   4  -4   3 706.801 158.188   3
  -4  -4   3 646.242 154.211   5
  -4   4   3 582.300 131.717   5
   4  -4   3 720.524 147.175   5
   4  -4   3 629.777 126.103   4
   4   4   3 503.467 151.091   5
   4  -4   3 481.178 150.641  11
   4   4   3 736.611 172.316  11
   4   4   3 445.952 97.4243  10
   4  -4   3 322.499 120.842  10
  -4   4   4 1575.20 248.280   7
  -4  -4   4 2192.89 257.519   7
   4  -4   4 1882.84 270.350   3
  -4   4   4 1935.01 263.278   5
  -4  -4   4 2177.94 287.082   5
   4  -4   4 1896.81 253.238   5
   4   4   4 2275.37 298.928   5
   4   4   4 1685.44 265.760  11
   4  -4   4 2136.54 294.596  11
   4  -4   4 2191.56 291.249  10
   4  -4   5 3992.13 428.885   5
  -4  -4   5 4367.19 460.278   5
  -4   4   5 3718.40 409.257   5
   4  -4   5 3520.01 403.758   3
   4   4   5 4383.01 472.088   5
   4  -4   5 3865.98 443.244  10
   4   4   5 4381.03 452.528  11
   0   5  -5 221.050 159.781   6
   0  -5  -5 287.560 180.989   6
  -5   0  -5 108.691 183.183   6
   5   0  -5 87.2174 147.979   9
   0   5  -5-39.0646 147.240   9
  -5   0  -5-107.951 164.981   9
   0  -5  -5-55.0117 165.654   8
   0   5  -4 170.166 107.350   6
   0  -5  -4 25.9093 103.166   6
  -5   0  -4 144.564 122.522   6
   5   0  -4-21.6317 118.385  12
   0   5  -4 292.738 145.858  12
   5   0  -4-124.216 152.027   9
   0  -5  -4-32.3744 101.184   9
  -5   0  -4-2.98477 143.454   9
   0   5  -4 1.01083 123.405   9
   0  -5  -4-89.8351 135.974   8
   0   5  -3-57.2729 103.544   6
   0  -5  -3 51.5927 97.4872   6
  -5   0  -3 15.3443 86.3803   6
   5   0  -3-43.6047 72.6090   2
   5   0  -3-0.55379 70.7121   1
   0   5  -3-85.0873 96.9349  12
   5   0  -3 39.8905 108.137  12
   5   0  -3-26.6156 114.993   9
   0  -5  -3 125.849 101.549   9
   5   0  -3 76.1211 64.5237   8
  -5   0  -3-8.99160 92.8733   9
   0  -5  -3 117.224 138.359   8
   0   5  -3-73.0780 116.290   9
  -5   0  -2 68.9266 84.7195   6
   0  -5  -2 13.9955 58.4921   6
   0   5  -2 13.1598 63.2686   6
  -5   0  -2 37.1356 25.3497   7
   5   0  -2 55.8250 59.6723   1
   5   0  -2-41.1078 70.6925   2
   0   5  -2 144.363 97.3019  12
   5   0  -2-82.4215 92.8238  12
   5   0  -2 44.8158 108.506   9
   0  -5  -2-6.80381 51.2997   9
   0   5  -2 2.47226 82.6046   9
  -5   0  -2-25.3739 89.5080   9
   5   0  -2 33.1815 52.2402   8
   0  -5  -2-26.4533 81.8351   8
   0  -5  -1 11.9944 42.7959   6
  -5   0  -1-6.46593 64.9150   6
  -5   0  -1-32.0553 42.2358   7
   5   0  -1 25.8184 64.8215   2
   0  -5  -1 163.397 62.5473   4
   0   5  -1 28.4371 50.2711   5
   5   0  -1 31.2526 43.0978   3
   5   0  -1 73.9763 73.6394   1
   5   0  -1 14.8340 61.8206   5
  -5   0  -1 31.4865 27.5871  12
   5   0  -1 29.4370 62.6240  12
   0   5  -1 51.8630 69.2585  12
   0  -5  -1-29.1629 70.8942   8
   0   5  -1-132.146 68.0010   9
   5   0  -1 13.7516 31.5450   8
  -5   0  -1 1.33082 64.9332   9
   0  -5   0 44.6355 30.9757   6
  -5   0   0 33.9540 57.3833   6
   0  -5   0 78.0338 60.4014   7
  -5   0   0-1.36749 52.2246   7
   0  -5   0 45.1971 54.7310   4
   5   0   0 45.6076 53.5320   3
   0   5   0 3.09196 51.6198   5
   5   0   0 55.1605 72.2758   1
   5   0   0 89.9992 51.2014   5
   5   0   0 126.699 67.0244  11
   5   0   0 64.7967 56.1635  12
   0   5   0 120.453 82.0512  12
   0  -5   0 62.6114 56.1058   8
   0  -5   0 71.1747 28.4125   9
   0   5   0 19.4215 24.3187   9
   5   0   0 97.3507 76.5103  10
   0  -5   0 18.6987 38.0731  10
   0  -5   1-16.2170 48.2342   7
  -5   0   1 2.73174 69.3425   7
   5   0   1 22.1676 59.6175   1
   0  -5   1 4.51505 37.9322   2
   0   5   1 27.8351 65.7573   5
   5   0   1-10.1041 60.4450   5
   0  -5   1 31.4919 54.1201   3
   0   5   1 26.8796 81.9684  12
   0   5   1 68.8332 64.3859  11
   5   0   1-26.6483 60.7458  11
   0  -5   1 48.2092 46.2749   8
   0  -5   1-11.3707 49.4438  10
   5   0   1 8.48290 58.5839  10
   0   5   1 29.7716 21.3951   9
  -5   0   2 16.3131 85.3183   7
   0  -5   2 44.7200 53.3428   7
   5   0   2 54.9818 29.5202   7
   5   0   2-33.3031 47.6598   1
   0   5   2 20.0993 69.6507   5
   5   0   2 21.7320 66.6479   5
   0  -5   2 4.46225 84.8263   5
   0  -5   2-52.6240 64.6353   3
  -5   0   2-0.48245 71.7091   5
   0  -5   2 103.667 86.7402  11
   0   5   2 84.5978 59.4042  11
   5   0   2 82.6525 71.9253  11
   0   5   2-31.6895 79.4836  12
   0  -5   2-6.77584 63.2926  10
   5   0   2-10.5332 55.3033  10
   0  -5   3-24.9129 55.1217   7
  -5   0   3 83.6473 83.9095   7
   0   5   3 110.105 98.5185   5
  -5   0   3 60.7095 99.9928   5
   0  -5   3 168.167 124.375   5
   0  -5   3 1.88034 60.2195   3
   5   0   3 99.2383 124.178   5
   0   5   3-34.1477 59.9576  11
   0  -5   3 50.4340 114.314  11
   5   0   3-120.118 106.291  11
   0  -5   3 76.2573 97.9633  10
   5   0   3-3.96894 68.4507  10
   0   5   4-35.2479 84.1684   7
  -5   0   4 24.7296 84.8748   7
   0   5   4-3.95837 119.411   5
   0  -5   4 167.642 131.331   5
   5   0   4-83.5176 107.599   5
  -5   0   4-8.65490 107.657   5
   0  -5   4-30.6066 102.306  11
   5   0   4-45.6109 116.357  11
   0   5   4-12.7915 96.2730  11
   5   0   4 14.2983 113.319  10
   0  -5   4 81.2546 123.002  10
  -5   0   5 61.7341 122.208   5
   0  -5   5-133.164 141.717   5
   5   0   5-169.402 117.680   5
   0   5   5 279.858 135.835   5
   0  -5   5-80.2353 125.719  11
   5   0   5 497.390 201.286  11
   5   0   5-145.672 154.134  10
   0  -5   5 48.3322 114.940  10
  -5   1  -5 1368.20 279.300   6
  -1  -5  -5 1023.19 241.603   6
  -1   5  -5 1017.35 230.125   6
   1  -5  -5 1290.53 270.933   6
  -5  -1  -5 985.650 263.867   6
   1   5  -5 1418.30 283.955   9
  -1   5  -5 738.241 241.125   9
  -5  -1  -5 864.117 254.885   9
  -5   1  -5 874.575 229.044   9
   1  -5  -5 900.389 232.566   8
  -1  -5  -5 1342.98 260.886   8
   5  -1  -5 873.790 256.020   9
   5   1  -5 1183.02 259.157   9
  -1   5  -4 4473.73 385.830   6
   1  -5  -4 3927.58 363.382   6
  -1  -5  -4 4259.14 385.956   6
  -5   1  -4 4596.50 412.495   6
  -5  -1  -4 3774.42 379.693   6
  -1   5  -4 4665.34 345.803  12
   1   5  -4 4467.95 370.277  12
   5   1  -4 4778.87 396.152  12
   5   1  -4 4204.12 410.389   9
  -5  -1  -4 4437.82 397.347   9
   1   5  -4 4352.69 399.202   9
   1  -5  -4 3976.05 375.567   8
  -1   5  -4 4284.35 413.508   9
   1  -5  -4 4243.76 359.298   9
   5  -1  -4 3755.49 370.038   9
  -1  -5  -4 4242.97 338.126   9
  -5   1  -4 4034.21 392.265   9
  -1  -5  -3 876.920 161.106   6
  -1   5  -3 851.603 159.939   6
  -5  -1  -3 1220.05 204.483   6
   1  -5  -3 860.816 164.975   6
  -5   1  -3 902.227 182.655   6
   5  -1  -3 905.011 143.811   1
   5   1  -3 1082.92 135.122   2
   5  -1  -3 1111.61 169.525   2
   5   1  -3 1093.07 157.474   1
   5   1  -3 1200.21 183.590  12
   1   5  -3 1226.76 195.897  12
  -1   5  -3 788.523 137.736  12
   5  -1  -3 1002.56 129.141   8
   5   1  -3 916.335 186.698   9
   5  -1  -3 864.804 170.315   9
   1  -5  -3 1138.09 165.932   9
  -1  -5  -3 946.072 157.514   9
   1   5  -3 1060.24 194.380   9
  -1   5  -3 1013.67 180.457   9
  -5  -1  -3 780.428 155.646   9
   1  -5  -3 1076.92 186.328   8
  -5   1  -3 883.461 176.178   9
  -1   5  -2 63456.5 947.017   6
   1  -5  -2 63023.5 949.008   6
  -5   1  -2 63306.1 1095.97   6
  -5  -1  -2 61034.2 1129.32   6
  -1  -5  -2 64899.3 1025.07   6
   5  -1  -2 63227.9 1052.92   1
   5  -1  -2 63356.8 998.753   2
   5   1  -2 63123.3 845.758   2
  -1   5  -2 64018.8 1031.87  12
   1   5  -2 62552.1 1088.90  12
   5  -1  -2 64320.6 1140.18  12
   5   1  -2 62155.6 1120.93  12
   5   1  -2 62517.5 1146.12   9
   5  -1  -2 65284.3 837.569   8
  -1   5  -2 65266.8 1074.78   9
   5  -1  -2 62066.6 1143.80   9
   1   5  -2 63607.0 1041.65   9
   1  -5  -2 62844.4 850.752   9
  -5   1  -2 61555.8 1130.53   9
  -1  -5  -2 63936.2 807.319   9
   5   1  -2 66322.1 546.015   8
  -5  -1  -2 63053.8 657.028   7
   1  -5  -2 63334.2 1146.04   8
  -5  -1  -2 61321.7 1084.08   9
  -1  -5  -1 22606.4 475.110   6
  -5   1  -1 20634.7 545.507   6
  -5   1  -1 21624.6 410.497   7
  -5  -1  -1 20879.5 577.248   6
   1  -5  -1 20970.1 383.578   6
   5   1  -1 20753.9 463.047   2
  -1   5  -1 22055.1 494.348   5
   5  -1  -1 21535.1 583.696   1
   5   1  -1 21530.5 545.520   5
   5  -1  -1 21862.9 463.540   3
   1   5  -1 20937.1 553.447   5
   5  -1  -1 21468.9 539.561   2
   5   1  -1 21274.9 341.353   3
  -1  -5  -1 20764.4 455.637   4
   5   1  -1 22106.2 578.070  12
  -1   5  -1 20611.8 553.713  12
   5  -1  -1 21722.2 353.209  11
   5  -1  -1 21833.6 564.415  12
  -5   1  -1 20871.5 318.383  12
   1   5  -1 22156.2 593.486  12
  -5  -1  -1 21081.0 299.806  12
  -5   1  -1 21509.3 319.045  12
  -5  -1  -1 21743.4 570.989   9
   1  -5  -1 21311.5 588.338   8
  -1   5  -1 21930.8 484.693   9
   1   5  -1 21672.8 468.745   9
  -5   1  -1 20086.0 575.910   9
  -1  -5  -1 21300.0 586.305   8
  -1  -5  -1 21403.5 236.894   9
  -5  -1  -1 21320.7 448.297   7
   5  -1  -1 22409.1 466.342   8
  -5   1   0 31274.1 626.526   6
   1   5   0 33366.6 657.933   5
  -1  -5   0 31899.7 477.742   6
  -5  -1   0 31936.4 639.063   7
  -5  -1   0 31423.6 673.455   6
  -5   1   0 33123.6 634.570   7
   5  -1   0 31855.1 607.995   3
   5   1   0 33256.2 621.954   5
   1  -5   0 33815.1 613.470   2
  -1   5   0 31648.2 535.179   5
   5   1   0 32664.0 557.445   3
   1  -5   0 31700.0 661.113   4
   5  -1   0 32913.8 480.161   5
   5  -1   0 32276.2 656.451   2
   5  -1   0 32449.5 674.634   1
   1   5   0 31799.5 676.168  12
  -1  -5   0 33088.1 447.719  10
   5   1   0 30617.7 558.918  12
   1  -5   0 33228.7 580.288  10
   5  -1   0 33120.0 681.220  10
   5   1   0 32580.3 611.974  11
  -1   5   0 32826.1 676.859  12
   5  -1   0 33213.6 516.400  11
   1  -5   0 31895.1 654.686   8
  -1  -5   0 32229.3 617.257   8
   1   5   0 33529.9 308.159   9
  -1  -5   0 35024.8 307.384   9
  -1   5   0 35249.0 410.825   9
  -1  -5   0 32625.4 668.368   7
  -1   5   1 20992.0 492.090   5
  -5   1   1 21530.9 456.088   5
   5   1   1 21517.2 537.912   5
  -5   1   1 22584.9 601.591   7
  -5  -1   1 22300.0 599.283   7
   5  -1   1 21825.7 458.371   5
   1   5   1 21460.2 562.811   5
  -1  -5   1 21435.0 315.941   2
   1  -5   1 22157.6 440.448   2
   5  -1   1 21952.3 578.852   3
   5  -1   1 21802.1 524.715   1
   1  -5   1 21192.3 526.275   3
   5  -1   1 21555.0 565.145  10
  -1   5   1 21225.2 583.360  12
   5   1   1 21633.8 494.850  10
   1   5   1 21401.5 310.827  10
   1  -5   1 21265.8 560.737  11
   5   1   1 20646.4 559.110  11
   1   5   1 21921.9 559.638  12
  -1   5   1 21564.0 459.155  11
   5   1   1 21519.2 296.019  12
   5  -1   1 21203.8 537.670  11
   1   5   1 21319.3 550.460  11
   1  -5   1 21714.4 549.243  10
  -5  -1   1 21413.4 348.000   8
  -1  -5   1 21278.7 457.924   8
   1   5   1 22525.8 235.921   9
  -1  -5   1 21282.8 544.919   7
  -1  -5   1 21761.1 519.999  10
   1  -5   1 21626.2 506.840   7
  -1   5   1 21423.3 330.879   9
   1  -5   1 22471.5 536.525   8
  -1  -5   2 63781.2 1081.64   5
  -5  -1   2 64234.8 1136.94   7
  -5   1   2 63665.2 1146.32   7
   5  -1   2 64299.2 1005.70   5
   1  -5   2 63084.8 1012.32   5
  -1   5   2 63657.4 1031.36   5
  -5   1   2 62589.7 992.697   5
  -5  -1   2 64281.9 1069.73   5
   5   1   2 62551.6 1070.75   5
   1   5   2 62686.3 1096.11   5
   5  -1   2 65082.5 815.354   1
  -5  -1   2 60882.6 520.804   3
   5   1   2 64110.6 803.976   1
  -1  -5   2 62803.7 811.770   3
   1  -5   2 65528.4 983.348   3
   1   5   2 63726.8 1022.40  12
   5  -1   2 61772.4 1071.21  10
   5   1   2 63899.4 1142.04  11
  -1   5   2 61350.9 863.617  11
   1  -5   2 63098.7 1144.12  11
   5  -1   2 61139.2 1115.23  11
   5   1   2 62241.6 966.681  10
  -1  -5   2 63329.3 1147.98  11
   1   5   2 63950.2 1023.36  11
   1  -5   2 61445.3 1120.03  10
   1  -5   2 62229.8 839.199   7
  -1  -5   2 62195.3 969.286   7
  -1  -5   2 64565.7 1118.60  10
  -1   5   3 937.543 162.344   7
  -1  -5   3 920.376 132.411   7
  -5   1   3 887.427 174.055   7
  -5  -1   3 1231.08 187.475   7
  -1  -5   3 854.587 120.711   3
   5  -1   3 1024.64 180.432   5
  -1  -5   3 1018.34 175.707   5
   5   1   3 1159.39 193.807   5
  -1   5   3 1268.66 195.275   5
  -5  -1   3 1083.52 181.385   5
   1  -5   3 989.929 150.564   3
   1  -5   3 924.943 177.740   5
  -5   1   3 1150.82 185.498   5
   1   5   3 1049.82 197.039   5
   5  -1   3 1068.12 113.268   4
  -1   5   3 1079.86 146.241  11
   1  -5   3 1089.13 192.494  11
   5  -1   3 889.705 173.947  11
  -1  -5   3 929.362 178.158  11
   1   5   3 911.150 160.935  11
   5   1   3 1115.20 181.619  11
   1   5   3 1118.91 161.877  12
   5   1   3 992.483 157.174  10
   5  -1   3 967.765 164.497  10
   1  -5   3 1013.50 187.207  10
  -1   5   4 4654.59 406.215   5
  -5  -1   4 3830.42 368.692   5
   5  -1   4 4244.49 379.431   5
  -5   1   4 4456.12 379.910   7
   5   1   4 4202.45 398.821   5
  -1   5   4 3703.31 332.391   7
  -5   1   4 4463.72 388.152   5
  -5  -1   4 4387.95 369.190   7
  -1  -5   4 4455.86 398.591   5
   1  -5   4 4448.27 390.498   5
   1   5   4 4311.55 405.959   5
   1   5   4 4214.22 360.872  11
   5  -1   4 3885.98 387.921  11
   1  -5   4 4708.95 423.165  11
   5  -1   4 3965.59 365.523  10
  -1  -5   4 4149.20 401.014  11
   5   1   4 4271.13 397.983  11
  -1   5   4 4314.08 333.723  11
   5   1   4 3622.29 328.056  10
   1  -5   4 4161.89 401.816  10
  -1  -5   4 4309.72 417.463  10
  -1  -5   5 1382.77 265.270   5
   1  -5   5 756.190 203.033   5
   5  -1   5 1055.45 234.323   5
  -5  -1   5 1145.15 251.726   5
  -5   1   5 891.991 232.221   5
   1   5   5 1486.29 288.382   5
  -1   5   5 975.115 239.433   5
   5   1   5 995.681 229.553   5
   5   1   5 924.217 235.638  11
   1  -5   5 1225.99 271.333  11
  -1  -5   5 866.387 214.371  11
   5  -1   5 986.468 241.940  11
   5  -1   5 1059.24 228.601  10
   1  -5   5 931.731 249.253  10
  -1  -5   5 1202.68 296.929  10
  -5   2  -5 1118.43 267.294   6
  -2   5  -5 1147.48 268.063   6
   2  -5  -5 1246.26 269.374   6
  -2  -5  -5 633.389 153.527   6
   2   5  -5 1046.98 226.507  12
   5   2  -5 1205.94 238.010  12
   2  -5  -5 1301.40 246.437   8
   5  -2  -5 1386.89 277.285   9
  -5   2  -5 1016.13 260.843   9
  -5  -2  -5 743.787 233.713   9
  -5  -2  -4 2051.22 298.227   6
   2  -5  -4 2120.39 268.320   6
  -2   5  -4 2228.55 274.220   6
  -2  -5  -4 2095.75 283.189   6
  -5   2  -4 2112.20 287.292   6
   5  -2  -4 2316.03 259.622   2
   2   5  -4 2423.46 294.652  12
   5   2  -4 1798.68 255.813  12
   5   2  -4 2890.73 343.792   9
  -5  -2  -4 2153.05 292.876   9
   5  -2  -4 2456.28 310.654   9
   2  -5  -4 2083.94 259.320   9
   2   5  -4 2544.16 327.741   9
  -2  -5  -4 2093.36 254.226   9
   2  -5  -4 2240.24 282.080   8
  -2   5  -4 2213.61 290.419   9
  -5   2  -4 1901.70 290.081   9
  -2  -5  -3 3907.95 326.034   6
   2  -5  -3 3835.85 297.666   6
  -2   5  -3 3918.37 299.617   6
  -5   2  -3 3547.88 309.451   6
  -5  -2  -3 4194.55 353.090   6
   5  -2  -3 3753.80 295.444   2
   5  -2  -3 3846.49 282.291   1
   5   2  -3 4384.00 353.998  12
   2   5  -3 4039.91 330.457  12
  -2   5  -3 4072.38 282.776  12
   5  -2  -3 4159.33 273.117   8
   5  -2  -3 3875.76 335.881   9
  -2  -5  -3 3864.04 278.947   9
   2  -5  -3 3650.41 315.612   8
   2  -5  -3 3994.29 290.056   9
  -5   2  -3 3854.86 336.156   9
   5   2  -3 4033.99 343.564   9
   2   5  -3 3916.12 328.143   9
  -2   5  -3 4320.64 354.730   9
  -5  -2  -3 3716.16 311.459   9
  -2  -5  -2 28083.9 707.240   6
  -5   2  -2 29216.8 732.263   6
  -5  -2  -2 28288.6 787.021   6
  -2   5  -2 29194.7 638.970   6
   2  -5  -2 28508.2 635.223   6
   5  -2  -2 29918.6 733.440   2
   2   5  -2 30550.2 797.617   5
   5   2  -2 29350.6 515.515   2
   5  -2  -2 29218.5 733.330   1
   2   5  -2 30111.6 785.513  12
   5   2  -2 29558.3 794.226  12
  -2   5  -2 29139.5 688.419  12
   5  -2  -2 28695.2 410.421  11
  -5   2  -2 28866.0 336.794  12
   5  -2  -2 30398.1 645.264   8
   2   5  -2 30094.2 731.441   9
   5   2  -2 29307.8 795.157   9
   2  -5  -2 29697.4 779.190   8
   5  -2  -2 28926.1 777.321   9
  -5  -2  -2 28410.7 723.938   9
   2  -5  -2 29686.1 629.155   9
  -5   2  -2 29011.9 795.388   9
  -2  -5  -2 30236.2 568.214   9
  -2   5  -2 30068.4 751.545   9
  -5  -2  -2 28831.8 529.939   7
   2  -5  -1 6186.56 203.730   6
  -2  -5  -1 6532.21 283.196   6
  -5   2  -1 5823.62 285.201   6
  -5  -2  -1 5778.13 320.210   6
  -5   2  -1 6434.38 231.814   7
  -2   5  -1 6386.81 207.698   6
  -2  -5  -1 5928.08 233.592   4
   5  -2  -1 6275.84 312.771   2
   5  -2  -1 6623.87 332.550   1
   2  -5  -1 6343.14 328.630   2
   5   2  -1 6304.48 316.776   5
   2   5  -1 6227.91 322.913   5
   5   2  -1 6277.21 152.353   3
  -2   5  -1 6141.69 300.637  12
   2   5  -1 6523.06 336.257  12
   5  -2  -1 6132.51 124.077  11
   5  -2  -1 6234.03 120.918  11
   5   2  -1 6116.02 316.649  12
  -5   2  -1 5904.63 206.877  12
  -5  -2  -1 5816.00 293.890   9
  -2  -5  -1 6418.95 164.974   9
   2  -5  -1 6451.49 335.591   8
  -2  -5  -1 6149.84 307.874   7
  -5  -2  -1 6020.99 266.823   7
   2   5  -1 6647.75 274.237   9
  -2   5  -1 6484.00 282.697   9
  -5   2  -1 6152.22 328.640   9
   5  -2  -1 6430.88 283.982   8
  -5   2   0 4192.07 137.919   5
  -5  -2   0 3872.10 241.909   7
  -5   2   0 4233.48 221.550   6
  -5  -2   0 4288.26 258.500   6
  -2  -5   0 4135.67 206.475   6
   5   2   0 4037.34 245.012   5
  -5   2   0 3992.11 233.527   7
   2   5   0 4127.33 255.179   5
   5  -2   0 4541.39 252.074   3
   5  -2   0 4147.47 256.558   1
   5  -2   0 4375.01 255.768   2
   2  -5   0 4143.48 234.249   2
   2  -5   0 4005.11 249.414   4
  -2   5   0 4077.49 169.137   5
   5  -2   0 3969.96 136.776   5
   5   2   0 4361.33 251.871  11
  -2  -5   0 4384.69 145.604  10
   2  -5   0 4219.55 232.814  10
   5  -2   0 4426.33 265.420  10
  -2   5   0 4077.21 253.095  12
   5   2   0 4068.97 219.681  12
   2   5   0 4228.00 258.153  12
   5  -2   0 4229.23 180.547  11
  -2  -5   0 3948.13 224.661   8
  -2  -5   0 4123.23 252.777   7
  -2  -5   0 4222.80 142.382   9
   2  -5   0 4263.96 255.410   8
   5  -2   0 4154.99 239.874   8
  -2   5   0 4548.16 184.243   9
  -5   2   1 6215.55 229.639   5
  -5   2   1 6124.01 322.192   7
   2   5   1 5969.71 320.776   5
   5   2   1 6652.00 322.104   5
  -2   5   1 6206.46 250.703   5
   2  -5   1 5705.77 233.029   5
   5  -2   1 6164.23 222.506   5
  -5  -2   1 5969.27 321.841   7
   2  -5   1 6183.82 309.165   3
   2  -5   1 6216.93 268.438   2
   2  -5   1 6500.21 326.634   4
   5  -2   1 6058.50 323.290   3
   5  -2   1 6242.49 294.493   1
  -2  -5   1 6062.03 141.492   2
  -2   5   1 6415.29 223.960  11
   2   5   1 6220.91 298.272  12
   5  -2   1 6215.56 292.685  11
   5   2   1 6342.68 197.787  12
   2  -5   1 6289.56 310.949  11
   5   2   1 6409.07 326.950  11
  -2   5   1 6529.48 340.624  12
   5   2   1 6223.83 245.752  10
   5  -2   1 5628.13 307.851  10
   2  -5   1 6495.27 321.400  10
   2   5   1 6178.56 320.395  11
  -5  -2   1 6183.04 153.757   8
  -2  -5   1 6153.30 312.444   7
  -2  -5   1 6058.81 229.156   8
   2  -5   1 6045.69 300.960   8
  -2  -5   2 30216.0 770.827   5
  -2   5   2 29713.3 686.895   5
  -5   2   2 29900.8 669.287   5
  -5  -2   2 28908.7 776.896   7
   5  -2   2 30463.3 666.150   5
  -5  -2   2 29412.7 754.589   5
   2  -5   2 29932.1 677.300   5
  -5   2   2 29163.9 797.176   7
   5   2   2 29137.8 767.564   5
   2   5   2 29411.7 777.192   5
  -2  -5   2 29857.9 482.432   3
   5  -2   2 28862.5 780.864   3
   2  -5   2 29651.2 722.683   3
   5  -2   2 28822.7 597.027   4
   2   5   2 29624.9 670.733  12
   5   2   2 29695.1 625.808  10
   5  -2   2 28704.6 758.819  11
   5   2   2 29221.7 792.710  11
   2  -5   2 29575.4 792.761  11
   5  -2   2 28766.7 767.294  10
  -2   5   2 30689.4 542.807  11
   2   5   2 29032.6 737.185  11
   2  -5   2 29452.8 541.322   7
   2  -5   2 29182.3 785.940  10
  -2  -5   2 28997.8 708.271   7
   2  -5   3 3977.59 308.809   5
  -5   2   3 3957.55 306.851   5
   5   2   3 3565.26 319.770   5
   5  -2   3 3954.89 305.021   5
  -2   5   3 4239.48 326.612   5
  -2  -5   3 3805.89 323.016   5
  -5   2   3 3796.47 327.921   7
  -2   5   3 3670.22 317.852   7
  -5  -2   3 4433.20 347.908   5
  -5  -2   3 4495.10 341.931   7
   2   5   3 3941.58 345.501   5
   5  -2   3 3869.42 235.869   4
   5  -2   3 3942.50 344.387   3
   2  -5   3 3794.01 292.418   3
   2   5   3 3861.08 270.682  12
  -5   2   3 4052.76 218.648  11
  -2  -5   3 4105.34 340.390  11
   2  -5   3 3365.28 320.207  11
   5   2   3 3754.83 335.540  11
   5  -2   3 3032.45 297.450  10
   2   5   3 4064.11 320.458  11
  -2   5   3 3878.61 243.482  11
   5   2   3 3714.07 273.385  10
   5  -2   3 3688.79 335.947  11
  -2  -5   3 3794.56 277.333   7
   2  -5   3 3907.76 343.475  10
  -2   5   4 2270.99 280.843   7
  -5   2   4 1893.28 268.498   7
  -5  -2   4 2072.82 247.392   7
  -2   5   4 2119.64 276.422   5
   2  -5   4 2174.84 264.088   5
   2   5   4 2330.93 301.295   5
   5   2   4 2765.74 334.618   5
   2  -5   4 2635.55 282.293   3
  -5   2   4 2050.63 262.748   5
   5  -2   4 1665.89 256.005   5
  -5  -2   4 2590.41 310.002   5
  -2  -5   4 2217.65 293.607   5
   5  -2   4 1913.20 273.042   3
   2  -5   4 2310.41 309.739  11
   2   5   4 1942.27 265.046  11
  -2  -5   4 2306.75 292.991  11
   5   2   4 1878.54 270.244  11
   5  -2   4 1995.23 293.172  11
   5   2   4 2048.33 245.777  10
   2  -5   4 2501.01 320.586  10
   5  -2   4 2068.48 289.912  10
   5   2   5 1356.41 296.706   5
  -5  -2   5 692.746 202.498   5
  -5   2   5 1197.31 254.586   5
   5  -2   5 923.010 229.653   5
  -2   5   5 1100.82 252.737   5
   2  -5   5 957.250 236.429   5
   5  -2   5 826.170 247.375   3
  -2  -5   5 708.463 204.501   5
   2   5   5 876.023 240.330   5
   5   2   5 1340.36 296.604  11
  -2  -5   5 1130.39 240.158  11
   2   5   5 1127.78 232.425  11
   5  -2   5 940.530 252.784  10
  -3  -5  -5 859.279 218.949   6
  -5   3  -5 956.107 228.296   6
   3  -5  -5 1036.58 224.458   6
  -3   5  -5 1121.48 240.603   6
   3   5  -5 929.366 205.162  12
   5   3  -5 1035.43 254.874  12
   5  -3  -5 896.429 260.582   9
  -5  -3  -5 834.051 215.157   9
  -3   5  -4 1266.30 227.270   6
  -5  -3  -4 809.664 204.433   6
  -3  -5  -4 1131.23 219.774   6
   3  -5  -4 933.974 198.595   6
  -5   3  -4 1186.71 216.084   6
   5  -3  -4 1268.15 213.932   2
   3   5  -4 1010.14 210.915  12
   5   3  -4 1290.23 221.124  12
  -5   3  -4 868.248 207.685   9
   5  -3  -4 1249.49 232.386   9
   3  -5  -4 1054.40 197.189   9
  -3  -5  -4 906.583 181.046   9
  -3   5  -4 991.358 219.318   9
  -5  -3  -4 1362.14 236.629   9
   3   5  -4 835.152 201.198   9
   3  -5  -4 1513.57 238.036   8
   5   3  -4 1183.82 226.907   9
   3  -5  -3 3104.53 272.334   6
  -3   5  -3 3064.62 275.572   6
  -3  -5  -3 3282.63 301.037   6
  -5   3  -3 3140.94 288.651   6
  -5  -3  -3 3752.89 345.574   6
   5  -3  -3 3248.23 296.668   2
   3   5  -3 3756.15 322.623  12
  -3   5  -3 3154.25 252.201  12
   5   3  -3 3506.84 322.755  12
  -3   5  -3 3707.29 341.909   9
   3   5  -3 3459.58 314.701   9
  -3  -5  -3 3008.25 251.712   9
   5  -3  -3 3262.85 265.584   8
  -5  -3  -3 3380.41 293.524   9
   3  -5  -3 3165.99 292.335   8
   3  -5  -3 3538.34 283.939   9
   5   3  -3 3547.71 329.135   9
  -5   3  -3 3163.69 314.274   9
   5  -3  -3 3410.81 311.582   9
   3  -5  -2 5902.97 295.938   6
  -5   3  -2 6189.01 333.042   6
  -3  -5  -2 5851.00 344.847   6
  -5  -3  -2 5766.23 362.938   6
  -5   3  -2 4931.36 118.254   7
  -3   5  -2 5715.92 291.631   6
   5  -3  -2 6125.67 345.250   1
   3   5  -2 6076.27 373.438   5
   3  -5  -2 6289.70 379.003   2
   5  -3  -2 6258.55 362.261   2
   5   3  -2 5953.29 365.561   5
   3   5  -2 6053.88 366.972  12
  -3   5  -2 5795.74 307.300  12
  -5   3  -2 5924.63 211.809  12
   5   3  -2 6571.85 392.025  12
   5  -3  -2 6026.63 316.384   8
   3  -5  -2 5815.61 355.622   8
  -5   3  -2 5644.84 359.573   9
   3   5  -2 5641.04 168.481   8
   5   3  -2 5774.12 359.609   9
   3  -5  -2 5858.26 308.413   9
   5  -3  -2 5908.42 357.080   9
  -5  -3  -2 5820.39 325.287   9
   3   5  -2 5943.00 342.367   9
  -5   3  -2 5489.18 116.962   7
  -5  -3  -2 6019.40 274.144   7
  -3  -5  -2 5751.63 265.620   9
  -3   5  -2 5537.05 336.198   9
  -5   3  -1 18713.6 417.105   7
  -3   5  -1 19221.1 370.522   6
  -5   3  -1 18669.2 480.111   6
  -3  -5  -1 18757.9 522.520   6
  -5  -3  -1 18025.7 574.241   6
   5  -3  -1 18534.3 562.894   2
   5   3  -1 19043.2 236.934   3
   3  -5  -1 18231.2 569.564   2
   5   3  -1 19035.7 576.467   5
   3   5  -1 18324.9 580.774   5
   5  -3  -1 18718.5 578.547   1
   3   5  -1 18798.4 580.526  12
  -3   5  -1 18189.7 513.236  12
  -5   3  -1 18067.2 419.484  12
   5   3  -1 19403.1 577.943  12
  -5   3  -1 18388.6 573.693   9
   5  -3  -1 18689.8 530.570   8
  -5  -3  -1 18382.6 503.835   9
  -5  -3  -1 18509.6 495.571   7
   3  -5  -1 19403.4 582.737   8
  -3  -5  -1 18340.0 540.051   7
   3   5  -1 19931.3 492.873   9
  -3   5  -1 19125.6 521.724   9
  -3  -5  -1 19707.2 361.344   9
  -3  -5   0 324.005 82.5672   7
  -5   3   0 306.210 69.2028   6
  -5  -3   0 345.637 94.0595   6
  -3  -5   0 418.157 92.2337   6
  -5  -3   0 298.843 91.5367   7
  -5   3   0 299.201 82.5423   7
   5  -3   0 298.355 92.0207   2
   3  -5   0 425.452 99.3269   4
   3  -5   0 324.751 40.0491   5
   5  -3   0 270.606 88.7535   1
   3  -5   0 387.224 101.176   2
   5  -3   0 398.728 101.946   3
  -3   5   0 301.469 42.5318   5
   5   3   0 266.269 90.4524   5
   3  -5   0 491.865 114.576   3
   3   5   0 182.149 71.8543   5
   3   5   0 474.414 102.830  12
   5  -3   0 407.312 63.6011  11
   5   3   0 502.616 117.079  11
   5   3   0 279.990 85.6686  12
  -3   5   0 322.354 96.3239  12
  -3  -5   0 350.393 50.4298  10
   5  -3   0 274.953 94.5028  10
  -3  -5   0 371.293 87.0218   8
   3  -5   0 292.126 88.8916   8
  -3   5   0 321.076 74.5784   9
   5  -3   0 358.317 95.4045   8
   3  -5   0 386.935 89.5442  10
   5  -3   1 19365.7 357.970   5
  -5   3   1 18889.0 584.768   7
   3  -5   1 18130.1 374.503   5
  -5   3   1 19677.4 378.259   5
   3   5   1 19238.8 591.784   5
   5   3   1 18743.2 574.620   5
  -3   5   1 18658.7 397.693   5
  -5  -3   1 18644.5 582.747   7
   5  -3   1 18602.8 577.024   3
   3  -5   1 18215.8 559.524   4
   3  -5   1 19174.6 569.040   3
   3  -5   1 19187.5 513.240   2
   3  -5   1 18157.4 563.109  10
   3  -5   1 18135.9 519.987  11
  -3   5   1 18252.8 310.506  11
   3   5   1 18813.8 509.713  12
   5  -3   1 18479.5 575.437  10
   5   3   1 18005.0 382.362  10
   3   5   1 17715.3 570.225  11
   5   3   1 19102.1 407.186  12
   5   3   1 18679.2 583.937  11
   5  -3   1 17984.3 499.147  11
  -3   5   1 19313.6 319.266  11
  -3  -5   1 17853.3 362.234   8
  -3  -5   1 19219.7 577.777   7
  -5  -3   1 18723.2 238.630   8
   3  -5   1 18591.5 563.687   8
  -3   5   2 6081.45 311.124   5
  -3   5   2 5803.84 369.481   7
  -5  -3   2 5852.08 358.147   7
  -5   3   2 5958.51 378.317   7
   5  -3   2 5889.11 286.959   5
  -5   3   2 5820.91 292.858   5
   3   5   2 6268.77 380.731   5
  -5  -3   2 6053.33 356.943   5
   3  -5   2 6109.69 299.575   5
   5   3   2 5578.03 357.419   5
   5  -3   2 6389.72 314.869   4
   3  -5   2 5697.62 336.627   4
   5  -3   2 6091.62 371.702   3
   3  -5   2 6148.48 354.768   3
   3   5   2 6003.75 300.587  12
   5  -3   2 6067.03 373.056  10
   5   3   2 5982.79 263.567  10
   5   3   2 5172.07 350.522  11
   3   5   2 5632.44 350.874  11
   3  -5   2 5931.83 360.229  11
   5   3   2 5925.29 195.695  12
   3  -5   2 5600.31 364.269  10
   5  -3   2 5284.23 345.941  11
  -3   5   2 6313.35 211.270  11
  -3  -5   2 5741.43 340.560   7
   3   5   2 5909.05 199.087  10
  -5   3   3 3557.36 291.455   5
  -5   3   3 3453.74 323.921   7
  -3   5   3 3192.36 279.200   5
  -3   5   3 3090.38 307.705   7
  -3  -5   3 3329.41 307.663   5
  -5  -3   3 3416.02 315.929   5
   5  -3   3 3325.14 280.631   5
   5   3   3 3655.23 332.912   5
   3   5   3 3464.83 330.497   5
  -5  -3   3 3478.64 309.156   7
   3  -5   3 3388.83 278.142   5
   3  -5   3 3577.94 297.253   4
   3  -5   3 3499.99 302.563   3
   5  -3   3 3379.57 246.588   4
   5  -3   3 3358.27 312.701   3
   3   5   3 3615.49 245.310  12
   3   5   3 3803.85 327.612  11
   5  -3   3 2580.51 288.603  11
   5   3   3 3621.16 338.285  11
   3  -5   3 3095.61 312.957  11
   5   3   3 2897.46 229.842  10
   5  -3   3 3285.65 316.549  10
  -3  -5   3 3454.81 284.975   7
   3  -5   3 3500.87 339.910  10
  -5  -3   4 677.055 138.339   7
  -5   3   4 1019.18 211.015   7
  -3   5   4 924.330 185.528   7
  -5  -3   4 913.541 202.422   5
  -3   5   4 825.009 190.273   5
   5   3   4 938.292 220.080   5
  -3  -5   4 668.813 181.421   5
   3   5   4 866.633 210.443   5
  -5   3   4 1450.60 240.706   5
   3  -5   4 1107.74 207.149   5
   5  -3   4 970.634 190.861   5
   5  -3   4 1312.62 250.064   3
   3  -5   4 1008.67 187.672   3
  -3  -5   4 1218.79 231.876  11
   5  -3   4 969.653 214.283  11
   5   3   4 1149.99 236.095  11
   3   5   4 1583.22 233.709  11
   3  -5   4 1255.19 243.014  11
   5  -3   4 982.572 207.775  10
   3  -5   4 1171.24 225.880  10
   5  -3   5 915.802 219.134   5
  -3   5   5 712.061 211.810   5
   5  -3   5 1163.71 256.441   3
   5   3   5 994.652 250.434   5
   3  -5   5 785.070 213.979   5
  -5   3   5 812.098 193.901   5
   5   3   5 1286.36 279.254  11
   3   5   5 1152.93 226.432  11
   5  -3   5 1081.20 237.687  10
  -5   4  -5 2680.86 372.055   6
  -4   5  -5 2613.78 358.951   6
   4  -5  -5 2874.77 383.746   2
   4   5  -5 2715.65 369.185  12
   5   4  -5 2987.42 371.020  12
   5  -4  -5 3374.75 411.265   9
  -4   5  -4 1640.59 245.679   6
  -5   4  -4 2203.44 287.657   6
  -5  -4  -4 1744.89 281.561   6
  -4  -5  -4 1666.22 272.391   6
   5  -4  -4 2036.55 278.590   2
   4  -5  -4 1607.77 268.784   2
   4   5  -4 1966.15 277.251  12
   5   4  -4 2093.81 288.781  12
  -4   5  -4 1894.21 296.104   9
   5  -4  -4 1842.72 238.860   8
   5  -4  -4 2267.01 305.538   9
   4  -5  -4 1803.60 254.872   8
   5   4  -4 2119.02 324.164   9
   4   5  -4 2067.65 296.383   9
   4  -5  -4 1787.91 242.157   9
  -5  -4  -4 2597.47 301.794   9
  -5   4  -4 1655.75 276.678   9
  -4   5  -3 222.274 100.907   6
  -5  -4  -3 78.5753 117.216   6
  -5   4  -3 173.867 97.7335   6
  -4  -5  -3 211.205 120.686   6
   4  -5  -3 191.112 140.689   2
   5  -4  -3 109.889 114.373   2
  -4   5  -3 66.6301 74.0136  12
   4   5  -3 181.046 114.031  12
   5   4  -3 69.9429 124.435  12
   4  -5  -3 150.860 105.342   8
   5   4  -3 112.926 117.120   9
   4   5  -3 42.9174 100.523   9
  -5  -4  -3 18.8713 87.9119   9
  -5   4  -3-76.5716 87.9775   9
   4  -5  -3 21.0387 93.2772   9
  -4  -5  -3 126.645 89.4302   9
   5  -4  -3 188.850 123.739   9
  -4   5  -3 219.345 130.591   9
   5  -4  -3 142.831 79.9309   8
  -4  -5  -2 8096.87 423.052   6
  -5  -4  -2 7909.70 434.575   6
  -5   4  -2 8146.92 378.645   6
  -5   4  -2 7526.49 213.275   7
  -4   5  -2 7751.42 348.494   6
   5   4  -2 8048.47 445.969   5
   5  -4  -2 7655.37 420.759   2
   4   5  -2 7828.69 443.730   5
   4  -5  -2 7668.51 427.961   2
  -5   4  -2 7880.26 298.151  12
   4   5  -2 7858.41 433.635  12
   5   4  -2 7761.56 432.326  12
  -4   5  -2 7157.14 331.188  12
   5  -4  -2 7840.49 393.643   8
   5   4  -2 8245.99 431.446   9
   4  -5  -2 8336.86 429.720   8
  -4  -5  -2 7799.20 327.974   9
  -4  -5  -2 8138.98 382.074   7
  -5   4  -2 7561.12 430.371   9
   4   5  -2 7935.25 410.557   9
  -5  -4  -2 7427.06 342.364   7
  -4   5  -2 7615.50 413.643   9
  -5  -4  -2 7516.41 356.675   9
  -4   5  -1 13033.4 329.865   6
  -5   4  -1 12866.1 380.278   6
  -4  -5  -1 11909.9 455.329   6
  -5  -4  -1 11393.6 471.361   6
  -5   4  -1 12965.6 381.656   7
   5   4  -1 12411.6 496.945   5
   5  -4  -1 12886.4 497.450   2
   4  -5  -1 12659.7 499.276   2
   4   5  -1 12577.6 504.783   5
  -4   5  -1 12525.8 433.209  12
  -5   4  -1 12221.0 390.744  12
   4   5  -1 12262.0 488.848  12
   5   4  -1 12223.8 478.451  12
  -4   5  -1 12858.9 460.859   9
  -4  -5  -1 12554.1 344.893   9
   5  -4  -1 12533.0 471.552   8
  -5  -4  -1 12670.0 407.876   9
   4  -5  -1 12401.9 483.200   8
  -4  -5  -1 12403.2 458.362   7
  -5  -4  -1 11730.9 254.239  10
   4   5  -1 12415.4 426.540   9
  -5   4  -1 12441.4 478.958   9
  -5  -4  -1 12462.7 442.648   7
   5   4  -1 12277.2 453.736   9
  -5   4   0 15244.1 374.022   6
  -4   5   0 16595.4 273.433   6
  -5  -4   0 16787.4 539.256   6
   4   5   0 15946.6 551.132   5
  -5   4   0 16253.3 504.704   7
   5   4   0 15754.3 544.220   5
  -4  -5   0 15519.5 496.730   6
   4  -5   0 16185.7 532.687   3
   5  -4   0 16327.2 534.527   2
   5  -4   0 15828.0 520.135   3
   4  -5   0 15614.8 512.363   2
   5   4   0 16344.7 553.145  11
   4  -5   0 15723.6 374.138  11
   5  -4   0 15431.0 348.730  11
   5  -4   0 15805.0 546.504  10
   4   5   0 16488.5 514.119  12
   5   4   0 15587.6 477.515  12
  -4   5   0 15180.9 506.198  12
   4  -5   0 16159.7 533.324  10
  -4  -5   0 14665.6 510.445   7
   5  -4   0 15332.6 517.131   8
  -5   4   0 15647.8 496.888   9
   4  -5   0 15734.8 536.115   8
  -4   5   0 15431.7 449.114   9
  -5  -4   0 16204.3 533.476   7
   5  -4   1 12800.9 263.261   5
  -5   4   1 12587.5 290.092   5
  -5  -4   1 11796.0 487.947   7
  -5   4   1 12816.1 502.204   7
  -4   5   1 13055.1 308.965   5
   4  -5   1 12133.3 278.079   5
   4   5   1 12709.8 511.454   5
   5   4   1 11748.5 483.916   5
   4  -5   1 11952.0 443.679   2
   4  -5   1 12489.5 481.884   4
   5  -4   1 11878.1 478.217   3
   4  -5   1 12398.3 487.340   3
  -4  -5   1 12334.8 245.075   2
   5  -4   1 11959.9 468.295   2
   4   5   1 12535.3 423.619  12
   4  -5   1 11734.8 430.869  11
   5   4   1 12624.4 381.480  12
   4  -5   1 12646.2 501.056  10
   5  -4   1 12559.6 432.898  11
   5  -4   1 12094.7 492.241  10
   5   4   1 12221.4 499.244  11
   4   5   1 12368.2 501.160  11
  -4  -5   1 12497.2 494.348   7
  -5  -4   1 12843.5 229.727   8
  -4  -5   1 12203.2 279.291   8
   4  -5   1 12447.7 487.661   8
  -5  -4   2 7468.03 415.049   7
  -5   4   2 7990.48 341.362   5
   4   5   2 6944.01 416.648   5
   5   4   2 8112.71 445.187   5
   5  -4   2 7477.07 319.572   5
  -4   5   2 7788.27 339.638   5
  -5   4   2 7784.75 444.333   7
   4  -5   2 7600.33 328.499   5
  -4   5   2 8005.23 457.193   7
   5  -4   2 7980.00 384.517   4
   5  -4   2 8263.84 438.604   3
   4  -5   2 7537.61 390.853   4
   4  -5   2 7794.07 425.164   3
  -4   5   2 7400.86 156.606  11
   4   5   2 7507.85 213.739  10
   4  -5   2 7431.54 417.505  11
   4   5   2 7638.01 322.697  12
   5  -4   2 7858.36 438.492  10
   5  -4   2 7571.64 415.656  11
   5   4   2 7986.93 282.728  12
   5   4   2 8062.55 269.473  10
   4   5   2 7820.02 430.403  11
   5   4   2 7642.96 434.031  11
   4  -5   2 7838.00 441.146  10
  -4  -5   2 7733.37 415.606   7
  -4  -5   3 173.053 93.0063   7
  -5  -4   3 137.914 116.261   7
  -5   4   3 127.811 94.6337   7
  -4   5   3 197.339 107.352   7
   4  -5   3 130.378 89.4034   5
   4  -5   3 82.8933 108.462   3
   4  -5   3 251.007 107.370   4
   5  -4   3 170.257 97.9696   4
  -5   4   3 132.613 102.265   5
   5  -4   3 219.903 131.818   3
  -4   5   3 120.850 89.2733   5
   5  -4   3 277.117 115.696   5
  -5  -4   3 56.6284 104.745   5
   4   5   3 64.1192 104.340   5
  -4  -5   3 225.075 130.015   5
   5   4   3 174.105 108.928   5
   4  -5   3 318.889 135.136  11
   5  -4   3 198.363 106.438  11
   4   5   3-14.0126 99.4648  11
   5   4   3 118.507 114.623  11
   4  -5   3 7.16583 104.752  10
   5  -4   3-53.6625 91.7148  10
  -4   5   4 1611.54 255.859   7
  -5  -4   4 1681.68 240.775   7
  -4  -5   4 1648.41 222.790   7
  -5   4   4 1294.27 237.632   7
   4   5   4 2424.17 341.013   5
   4  -5   4 1600.44 244.191   3
  -5  -4   4 2159.55 313.804   5
   5   4   4 1730.22 282.003   5
  -4  -5   4 2000.69 292.689   5
  -5   4   4 1911.49 252.309   5
  -4   5   4 2338.29 285.508   5
   4  -5   4 1707.16 240.516   5
   5  -4   4 1486.24 230.936   5
   5  -4   4 1687.37 260.936   3
   4  -5   4 1699.51 225.656   4
   4  -5   4 1690.55 268.567  11
   5  -4   4 2064.90 293.689  11
   4   5   4 1935.67 282.062  11
   5   4   4 2166.06 306.719  11
   4  -5   4 1993.60 290.725  10
   5  -4   4 1846.06 273.159  10
   4   5   5 2710.23 354.724  11
   5  -4   5 3081.58 376.972   3
   5  -4   5 3068.57 373.719   5
  -4   5   5 3588.36 411.595   5
  -5   4   5 2987.92 383.778   5
   4  -5   5 3128.04 379.557   5
   5  -5  -5 1774.21 298.395   2
  -5   5  -5 2208.80 341.460   6
  -5   5  -4 3576.37 355.054   6
  -5  -5  -4 3248.90 373.500   6
   5  -5  -4 3556.07 374.655   2
   5   5  -4 3647.18 378.332  12
   5  -5  -4 3107.80 335.583   9
   5   5  -4 3238.41 365.373   9
   5  -5  -4 2993.36 321.363   8
  -5   5  -4 2564.53 336.122   9
  -5   5  -3 1281.80 190.478   6
  -5  -5  -3 1417.59 229.458   6
   5  -5  -3 1557.95 254.308   2
   5   5  -3 1842.47 269.351  12
   5  -5  -3 1718.51 219.379   8
   5  -5  -3 1428.56 220.050   9
   5   5  -3 2085.90 274.416   9
  -5   5  -3 1584.87 241.721   9
  -5  -5  -3 1549.71 203.712   9
  -5  -5  -2 8428.84 456.829   6
  -5   5  -2 8988.69 279.959   7
  -5   5  -2 8940.80 387.600   6
   5  -5  -2 8368.79 459.771   2
   5   5  -2 9331.07 491.704   5
  -5   5  -2 8838.27 358.480  12
   5   5  -2 8419.65 464.653  12
   5  -5  -2 9072.68 456.684   8
  -5   5  -2 8781.61 467.737   9
   5   5  -2 8778.75 447.077   9
  -5  -5  -2 8502.15 398.258   7
  -5  -5  -2 8654.56 374.427   9
  -5   5  -1 24707.2 573.433   7
  -5   5  -1 25181.6 506.039   6
  -5  -5  -1 23745.3 689.496   6
   5   5  -1 24517.7 739.025   5
   5  -5  -1 24864.0 728.700   2
   5   5  -1 25167.5 720.374  12
  -5   5  -1 23645.6 607.406  12
   5  -5  -1 25074.6 711.545   8
  -5  -5  -1 24474.7 672.867   7
  -5   5  -1 25657.9 692.865   9
   5   5  -1 24450.2 644.352   9
  -5  -5  -1 24315.2 548.702   9
  -5  -5   0 6473.98 347.312   6
  -5   5   0 6320.95 340.391   7
  -5   5   0 6373.32 219.906   6
   5  -5   0 6290.06 352.254   2
   5  -5   0 6197.71 354.065   3
   5   5   0 6228.70 369.647   5
   5   5   0 6364.70 334.862  12
   5  -5   0 6026.44 231.003  11
  -5   5   0 6048.38 334.019  12
   5  -5   0 6584.51 373.107  10
  -5   5   0 6134.12 317.765   9
  -5  -5   0 6807.90 363.646   7
   5  -5   0 6464.17 366.288   8
   5   5   1 24311.5 741.449   5
   5  -5   1 25413.5 346.803   5
  -5   5   1 24993.8 395.264   5
  -5   5   1 24475.3 729.483   7
   5  -5   1 24610.0 687.995   2
   5  -5   1 23996.7 718.701   3
   5  -5   1 25233.2 698.211   4
   5   5   1 24334.4 736.321  11
   5  -5   1 23575.0 612.911  11
   5  -5   1 23721.9 722.220  10
   5   5   1 24060.6 592.747  12
  -5  -5   1 23862.4 382.470   8
   5  -5   1 24565.9 724.980   8
  -5  -5   1 24248.5 726.059   7
   5  -5   2 9033.00 341.828   5
  -5   5   2 9496.96 373.795   5
   5   5   2 9303.46 502.584   5
  -5   5   2 8602.06 488.831   7
   5  -5   2 9498.21 447.865   4
   5  -5   2 8583.78 464.645   3
   5   5   2 8886.47 344.298  12
   5  -5   2 8429.19 474.495  10
   5   5   2 8845.52 483.455  11
   5  -5   2 8512.76 447.717  11
  -5  -5   2 8604.29 463.564   7
  -5   5   3 891.459 188.053   7
  -5  -5   3 1298.07 206.321   7
  -5   5   3 1498.73 196.846   5
  -5  -5   3 1318.92 224.916   5
   5  -5   3 1449.34 193.074   4
   5   5   3 1687.65 260.692   5
   5  -5   3 1453.51 217.842   3
   5  -5   3 1196.84 164.983   5
   5  -5   3 1027.37 180.558  11
   5   5   3 1459.90 232.597  11
   5  -5   3 1507.19 230.863  10
   5  -5   4 3373.22 330.435   5
  -5   5   4 3620.46 348.235   5
  -5   5   4 3140.68 366.813   7
   5   5   4 3620.59 405.605   5
  -5  -5   4 2911.98 313.147   7
   5  -5   4 3185.30 346.960   3
  -5  -5   4 3623.97 384.650   5
   5  -5   4 3290.60 383.238  11
   5   5   4 3339.22 383.109  11
   5  -5   4 3094.64 366.636  10
  -5   5   5 2048.00 317.324   5
   5  -5   5 1776.62 299.049   3
   0  -6  -5 26.3702 123.994   6
   0  -6  -5 152.263 154.636   8
   0   6  -4 5996.09 441.624   6
   0  -6  -4 5252.82 424.556   6
  -6   0  -4 5592.49 467.079   6
   0   6  -4 5861.75 418.753  12
   0  -6  -4 5550.94 466.164   8
   0   6  -4 5538.10 456.928   9
   6   0  -4 5033.96 442.693   9
  -6   0  -4 5769.58 472.916   9
  -6   0  -3 47040.0 1166.43   6
   0  -6  -3 49730.8 1073.55   6
   6   0  -3 50252.7 1065.74   1
   6   0  -3 48515.7 942.968   2
   6   0  -3 50202.8 1199.60  12
   0   6  -3 49589.3 1101.10  12
   0  -6  -3 48750.3 1204.78   8
  -6   0  -3 48574.5 1169.35   9
   6   0  -3 48557.4 1213.27   9
   0  -6  -3 47287.7 903.831   9
   0   6  -3 48480.0 1125.83   9
   0  -6  -2 2382.95 202.743   6
  -6   0  -2 2542.40 246.008   6
   6   0  -2 2451.11 201.631   2
   6   0  -2 2716.01 239.683   1
   6   0  -2 2700.39 252.603  12
   0   6  -2 2674.49 244.488  12
   0   6  -2 2526.13 222.862   9
   6   0  -2 2180.36 242.576   9
  -6   0  -2 2526.35 127.282   7
   0  -6  -2 2318.43 159.214   9
   0  -6  -2 2261.20 244.820   8
   6   0  -2 2610.37 153.382   8
  -6   0  -2 2364.51 244.589   9
   0  -6  -1 63106.3 731.476   6
  -6   0  -1 59038.8 1028.61   6
  -6   0  -1 62390.8 812.762   7
   6   0  -1 61592.8 1063.09   1
   6   0  -1 63246.7 941.293   2
   0  -6  -1 59582.4 906.267   4
   0   6  -1 62793.7 953.014   5
   6   0  -1 64141.9 920.882   5
   6   0  -1 63004.8 765.964   3
   6   0  -1 62147.7 792.211  11
   0   6  -1 61704.5 1056.52  12
   6   0  -1 61828.9 1015.03  12
  -6   0  -1 59673.4 1059.70   9
   0  -6  -1 61573.3 1060.23   8
   0   6  -1 62013.7 809.056   9
  -6   0   0 35833.0 764.936   6
   0  -6   0 38984.5 423.768   6
  -6   0   0 37660.1 742.069   7
   0  -6   0 36753.7 668.372   2
   6   0   0 35839.2 668.442   3
   6   0   0 36504.6 639.498   5
   0  -6   0 36833.3 750.286   4
   6   0   0 37170.4 784.372   1
   0   6   0 35315.1 683.153   5
   6   0   0 36544.5 636.443  12
   6   0   0 36237.2 648.794  11
   6   0   0 36108.9 749.507  10
   0   6   0 36179.0 782.528  12
   0  -6   0 36281.5 589.408  10
   0  -6   0 37349.3 744.746   8
   0  -6   0 36445.3 772.149   7
   0   6   0 37728.4 344.316   9
  -6   0   1 61266.1 1065.72   7
   6   0   1 63721.5 910.705   5
   0   6   1 61599.0 957.118   5
   6   0   1 63974.5 974.504   1
   0  -6   1 58361.3 716.347   2
   0   6   1 62183.4 938.474  11
   6   0   1 62570.4 980.065  10
   0   6   1 63293.0 1056.18  12
   0  -6   1 63641.4 953.533  10
   6   0   1 60377.7 978.179  11
   0  -6   1 61554.1 967.912   7
   0  -6   1 59823.6 911.836   8
   0   6   2 2742.34 240.894   5
   0  -6   2 2372.81 218.524   5
  -6   0   2 2388.47 241.553   7
  -6   0   2 2281.20 209.962   5
   6   0   2 2756.59 224.149   5
   0  -6   2 2641.15 203.349   3
   6   0   2 2589.11 190.275   1
   0  -6   2 2749.55 265.252  11
   0   6   2 2609.66 209.972  11
   0   6   2 3343.14 267.174  12
   6   0   2 2873.82 262.857  11
   6   0   2 2803.21 234.327  10
   0  -6   2 2532.77 204.221   7
   0  -6   2 2665.68 246.364  10
   0  -6   3 48779.9 1118.71   5
   6   0   3 49405.2 1118.84   5
  -6   0   3 49222.0 1175.00   7
   0   6   3 49970.8 1158.01   5
  -6   0   3 50893.1 1125.61   5
   0  -6   3 48015.1 916.962   3
   0  -6   3 49198.3 1218.36  11
   0   6   3 49849.0 1096.81  12
   0   6   3 49885.5 1008.25  11
   6   0   3 48770.7 1206.91  11
   6   0   3 48485.6 1082.63  10
   0  -6   3 48554.3 1191.74  10
   0  -6   3 48805.0 890.631   7
   0  -6   4 5731.86 451.240   5
   6   0   4 4631.13 421.691   5
   0   6   4 5395.23 410.562   7
   0   6   4 5022.96 430.738   5
  -6   0   4 5594.78 447.932   7
  -6   0   4 6630.19 476.348   5
   6   0   4 5470.64 466.781  11
   6   0   4 5547.28 424.842  10
   0   6   4 5325.33 386.047  11
   0  -6   4 5590.18 483.742  11
   0  -6   4 6104.69 495.309  10
   0  -6   5 275.320 193.706   5
   0   6   5 104.272 138.658   5
   6   0   5 40.7074 163.572   5
  -6   0   5 237.967 187.723   5
   6   0   5 56.2130 125.687  10
  -1  -6  -5 189.017 118.211   6
  -1   6  -5 569.925 193.168   6
   1  -6  -5 596.521 197.140   6
  -1  -6  -5 320.723 186.676   8
   1  -6  -5 187.397 158.210   8
  -6  -1  -5 372.152 137.832   9
  -1   6  -4 3261.29 330.913   6
  -1  -6  -4 3571.35 359.989   6
   1  -6  -4 3013.10 320.907   6
  -6  -1  -4 2710.16 330.093   6
  -6   1  -4 3555.99 373.862   6
   6   1  -4 3576.86 370.654  12
   1   6  -4 3981.52 362.532  12
  -1   6  -4 3324.91 311.641  12
  -6   1  -4 2774.54 345.858   9
   6  -1  -4 3635.21 377.429   9
   6   1  -4 2838.72 338.272   9
   1   6  -4 3149.63 352.035   9
  -1   6  -4 2997.58 330.582   9
   1  -6  -4 3323.59 360.476   8
  -1  -6  -4 2967.89 354.082   8
  -6  -1  -4 2791.30 336.457   9
  -1   6  -3 6851.92 396.385   6
   1  -6  -3 7053.06 406.025   6
  -1  -6  -3 6305.82 401.579   6
  -6   1  -3 7190.16 453.866   6
  -6  -1  -3 7313.94 469.842   6
   6  -1  -3 6651.90 385.464   2
   6   1  -3 6817.37 399.638   1
   6  -1  -3 6983.96 406.521   1
   6   1  -3 7223.29 461.305  12
  -1   6  -3 7128.30 413.220  12
   1   6  -3 7328.44 436.888  12
   6  -1  -3 6983.60 312.011   8
  -6  -1  -3 6650.04 432.499   9
   1  -6  -3 7276.77 470.691   8
  -1  -6  -3 7517.33 489.624   8
   6  -1  -3 7192.54 466.885   9
   6   1  -3 7022.47 470.831   9
   1  -6  -3 6442.78 349.116   9
  -1  -6  -3 6052.72 330.049   9
   1   6  -3 6892.07 435.414   9
  -1   6  -3 7298.42 444.478   9
  -6   1  -3 6435.63 440.123   9
  -1   6  -2 6798.78 314.026   6
   1  -6  -2 7101.75 320.723   6
  -1  -6  -2 6838.24 344.048   6
  -6  -1  -2 7220.88 411.411   6
  -6   1  -2 6894.59 388.437   6
   6  -1  -2 6438.63 368.509   1
   6  -1  -2 7013.26 354.086   2
   6   1  -2 6795.52 305.416   2
   1   6  -2 6897.30 393.997  12
  -1   6  -2 6651.15 366.465  12
   6   1  -2 6785.07 397.954  12
   6  -1  -2 7535.20 407.959  12
   6  -1  -2 5824.78 272.944   8
  -1  -6  -2 7189.35 420.608   8
  -6   1  -2 6345.21 393.246   9
  -6  -1  -2 6769.15 240.508   7
  -6  -1  -2 6441.20 381.564   9
   1  -6  -2 6863.92 405.628   8
   1   6  -2 7200.98 362.561   9
   6  -1  -2 6506.10 396.181   9
   6   1  -2 6754.80 399.887   9
   1  -6  -2 7001.85 280.995   9
  -1  -6  -2 6949.69 252.203   9
  -1   6  -2 6951.78 375.116   9
  -6   1  -2 6712.32 170.158   7
   1  -6  -1 8218.25 245.209   6
  -1  -6  -1 9082.23 308.503   6
  -6   1  -1 8159.47 373.075   6
  -6  -1  -1 8072.10 390.881   6
  -6   1  -1 8510.41 295.582   7
  -1  -6  -1 8770.79 331.881   4
   6   1  -1 9008.62 373.608   5
   6  -1  -1 8658.21 320.428   3
   6  -1  -1 8513.24 368.904   2
  -1   6  -1 8372.41 329.031   5
   1   6  -1 8455.08 374.971   5
   6   1  -1 8754.99 338.762   2
   6  -1  -1 9168.33 418.733   1
   6   1  -1 8369.98 252.878   3
   1   6  -1 8474.03 405.192  12
  -1   6  -1 8227.48 382.744  12
   6   1  -1 8421.22 383.082  12
   6  -1  -1 8617.56 248.871  11
  -6   1  -1 8090.83 403.630   9
  -6  -1  -1 8193.32 388.716   9
   1  -6  -1 8352.15 403.381   8
  -6  -1  -1 8706.35 320.447   7
   1   6  -1 8789.59 305.510   9
   6  -1  -1 8496.49 322.572   8
  -1   6  -1 8104.05 304.714   9
  -1  -6  -1 8535.10 405.074   8
  -1  -6   0 47333.7 606.408   6
  -6   1   0 46452.2 839.521   6
   1   6   0 45530.5 829.919   5
  -6  -1   0 45674.4 831.128   7
  -6   1   0 45316.6 810.733   7
  -6  -1   0 45855.8 888.964   6
   6  -1   0 45544.8 873.371   1
   1  -6   0 44419.5 772.620   2
   6  -1   0 46188.7 858.392   2
   6   1   0 47702.4 737.442   3
   6   1   0 47302.4 793.562   5
   1  -6   0 45420.4 845.796   4
  -1   6   0 45061.5 708.656   5
   6  -1   0 46029.9 633.284   5
   6  -1   0 45387.7 787.846   3
   1  -6   0 45573.7 735.555  10
   1   6   0 44935.2 878.073  12
  -1   6   0 45986.8 889.406  12
   6  -1   0 46441.0 679.424  11
   6   1   0 46383.7 725.166  12
  -1  -6   0 45892.9 590.954  10
   6   1   0 45510.1 781.877  11
   6  -1   0 45063.6 873.835  10
  -1  -6   0 47615.7 821.506   8
   1  -6   0 44994.1 850.260   8
   1   6   0 46495.1 355.685   9
  -1   6   0 47671.1 492.932   9
  -1  -6   0 45922.4 876.596   7
  -6   1   1 8402.98 308.294   5
  -1   6   1 8413.36 340.237   5
   6  -1   1 8636.77 310.470   5
   1   6   1 8352.49 380.239   5
  -6   1   1 8709.37 407.740   7
   6   1   1 8916.92 369.409   5
  -6  -1   1 8800.27 409.866   7
   1  -6   1 8535.85 366.149   3
  -1  -6   1 8222.68 236.491   2
   6  -1   1 8408.19 362.475   1
   6  -1   1 8299.12 388.254   3
   1  -6   1 8461.52 303.485   2
  -1   6   1 9464.63 418.395  12
  -1   6   1 8418.83 326.617  11
   1   6   1 8695.54 210.420  10
   1  -6   1 8369.24 365.212  10
   1   6   1 8275.44 384.173  12
   6  -1   1 8425.56 362.743  11
   6  -1   1 8428.29 382.953  10
   6   1   1 8620.39 387.813  11
   6   1   1 8313.36 216.519  12
   1   6   1 9013.13 387.143  11
   6   1   1 8443.96 340.795  10
  -1  -6   1 9141.62 335.032   8
  -1  -6   1 8621.79 380.403   7
  -1  -6   1 8710.57 345.852  10
   1  -6   1 8407.10 355.936   7
  -1   6   1 8469.26 192.243   9
   1  -6   1 8561.93 365.886   8
  -1  -6   2 6456.24 366.055   5
  -6   1   2 6901.03 341.394   5
  -6  -1   2 6776.07 400.316   7
  -6   1   2 6869.14 408.280   7
   6  -1   2 7050.34 345.533   5
   1  -6   2 6728.53 347.695   5
  -6  -1   2 6690.63 364.952   5
  -1   6   2 6982.40 366.747   5
   6   1   2 7038.22 382.595   5
   1   6   2 6535.96 378.507   5
   6  -1   2 6851.96 402.415   3
   6  -1   2 7326.29 313.223   1
   1  -6   2 6629.83 338.675   3
   6   1   2 6538.69 298.841   1
  -1  -6   2 6807.98 294.432   3
   6  -1   2 6596.00 369.996  10
   6   1   2 6771.87 398.153  11
   1  -6   2 6845.15 401.561  11
  -1   6   2 6964.97 391.421  12
   1   6   2 6778.61 364.600  12
  -1   6   2 7531.25 320.669  11
   1   6   2 6467.62 344.556  11
   6   1   2 6551.98 330.791  10
   6  -1   2 6868.40 392.054  11
  -1  -6   2 6734.91 377.121  10
   1  -6   2 6747.48 387.136  10
  -1  -6   2 6570.98 342.455   7
   1  -6   2 6763.67 307.318   7
   6  -1   3 7076.23 420.758   5
   6   1   3 6646.27 436.896   5
  -6  -1   3 6881.78 442.403   7
  -6   1   3 6490.65 440.445   7
  -1   6   3 7162.78 442.931   5
  -6  -1   3 7030.91 436.401   5
  -1  -6   3 6439.76 416.307   5
   1   6   3 7223.67 458.879   5
   1  -6   3 6799.40 413.977   5
  -6   1   3 6982.31 412.898   5
   1  -6   3 7026.01 380.046   3
  -1  -6   3 6738.25 457.376  11
   1  -6   3 6595.23 454.192  11
   1   6   3 6764.82 391.099  12
   6  -1   3 6576.95 445.183  11
   6   1   3 7011.96 467.193  11
  -1   6   3 7076.46 358.273  11
   1   6   3 6985.86 400.764  11
   6  -1   3 6801.43 425.304  10
   6   1   3 6885.35 393.568  10
   1  -6   3 6491.94 446.414  10
  -1  -6   3 7100.60 458.465  10
  -1  -6   3 6684.96 357.222   7
  -1   6   4 2856.18 311.370   7
   6   1   4 3208.87 356.199   5
  -1   6   4 3786.77 375.893   5
  -6  -1   4 3455.01 348.410   7
  -6   1   4 2804.95 327.386   7
  -1  -6   4 3114.77 343.383   5
   6  -1   4 3073.60 329.911   5
  -6   1   4 2961.77 320.255   5
   1   6   4 3027.58 358.913   5
  -6  -1   4 3262.20 345.337   5
   1  -6   4 3358.51 346.015   5
  -1  -6   4 2866.33 343.104  11
   1   6   4 2890.21 305.430  11
   6  -1   4 3361.71 371.687  11
   6  -1   4 3135.67 339.829  10
   1  -6   4 3799.07 397.941  11
   6   1   4 2950.35 302.563  10
   6   1   4 2841.34 346.165  11
   1  -6   4 2925.00 339.591  10
  -1  -6   4 3197.13 371.464  10
  -1   6   5 622.564 220.923   5
  -6   1   5 556.635 223.227   5
   1  -6   5 483.669 200.396   5
  -1  -6   5 709.036 205.091   5
   6  -1   5 516.817 196.133   5
  -6  -1   5 594.974 213.065   5
   6   1   5 266.620 154.931   5
   6  -1   5 557.875 190.593   3
   6  -1   5 246.199 114.655  10
   2  -6  -5 288.258 144.869   6
  -2   6  -5 436.631 168.314   6
  -2  -6  -5 194.597 115.688   6
   6   2  -5 277.257 166.344  12
   2   6  -5 607.010 204.527  12
   6  -2  -5-145.675 174.548   9
   2  -6  -5 412.135 148.166   8
  -6  -2  -5 492.029 184.549   9
  -6  -2  -4 2342.37 319.187   6
  -2   6  -4 2126.92 269.518   6
   2  -6  -4 1863.36 258.696   6
  -2  -6  -4 1826.10 263.230   6
  -6   2  -4 2237.75 287.468   6
   6  -2  -4 2347.61 275.029   2
   2   6  -4 2700.21 312.201  12
   6   2  -4 2216.22 304.153  12
   6   2  -4 2201.79 315.738   9
   2   6  -4 2008.50 290.831   9
   2  -6  -4 1991.59 286.130   8
  -2   6  -4 2223.57 320.067   9
  -6  -2  -4 2107.20 286.034   9
  -6   2  -4 2050.10 316.674   9
   6  -2  -4 2299.81 323.297   9
  -2  -6  -3 1608.51 212.976   6
  -2   6  -3 1787.17 207.529   6
   2  -6  -3 1604.66 197.139   6
  -6   2  -3 1527.68 228.653   6
  -6  -2  -3 1774.25 257.501   6
   6  -2  -3 1856.54 229.570   2
   6  -2  -3 1398.54 189.073   1
  -2   6  -3 1621.06 204.396  12
   2   6  -3 1641.08 231.501  12
   6   2  -3 1858.11 239.189  12
   2  -6  -3 1542.89 192.644   9
   6  -2  -3 1680.98 235.024   9
   6   2  -3 1518.72 233.441   9
  -6  -2  -3 1367.96 209.396   9
   2   6  -3 1831.92 234.787   9
   2  -6  -3 1514.84 228.317   8
  -2  -6  -3 1550.39 180.330   9
  -2   6  -3 1809.99 245.567   9
  -6   2  -3 1343.80 219.250   9
   6  -2  -3 1597.20 172.720   8
  -2   6  -2 27542.6 617.019   6
   2  -6  -2 27169.9 621.953   6
  -2  -6  -2 25498.6 686.631   6
  -6   2  -2 27142.2 749.427   6
  -6  -2  -2 25696.1 795.874   6
   6  -2  -2 27069.4 731.073   2
   6   2  -2 25920.2 536.117   2
   6  -2  -2 27836.9 771.643   1
   2   6  -2 27151.5 789.167   5
   6   2  -2 27471.7 796.209  12
  -2   6  -2 25586.1 700.857  12
   2   6  -2 27464.9 797.361  12
   6  -2  -2 26493.2 640.094   8
  -6  -2  -2 26589.1 543.074   7
   2  -6  -2 27179.5 801.825   8
  -6   2  -2 26746.7 307.012   7
  -6   2  -2 25923.7 789.445   9
   2  -6  -2 26395.7 582.058   9
   6   2  -2 26920.2 805.660   9
   2   6  -2 26912.2 704.321   9
  -2  -6  -2 26930.8 504.023   9
  -2   6  -2 27246.5 730.877   9
  -6  -2  -2 26862.9 748.774   9
   2  -6  -1 5192.50 186.561   6
  -2  -6  -1 6057.81 284.286   6
  -6   2  -1 6152.02 317.888   6
  -6  -2  -1 5702.60 340.110   6
  -6   2  -1 6413.84 261.719   7
   6   2  -1 5718.20 184.306   3
   2  -6  -1 5968.30 340.851   2
  -2  -6  -1 5737.74 262.887   4
   6  -2  -1 5696.63 324.559   2
   6   2  -1 6010.88 326.625   5
  -2   6  -1 6025.26 262.059   5
   2   6  -1 6292.13 344.805   5
   6  -2  -1 5987.79 291.597   3
   6  -2  -1 5736.70 338.609   1
   2   6  -1 6337.86 354.572  12
  -6   2  -1 5846.98 222.882  12
   6   2  -1 6852.23 353.918  12
   6  -2  -1 6120.61 155.787  11
  -2   6  -1 6167.25 336.992  12
  -6  -2  -1 6116.52 289.052   7
   2  -6  -1 5983.70 347.506   8
  -6   2  -1 5830.95 343.665   9
  -2  -6  -1 6101.80 348.745   8
  -6  -2  -1 6175.32 334.535   9
  -2  -6  -1 5353.83 314.030   7
   2   6  -1 6300.68 274.632   9
   6  -2  -1 6265.21 300.911   8
  -2   6  -1 5861.28 275.405   9
   2   6   0 17040.9 547.339   5
  -6  -2   0 17639.6 573.109   6
  -6  -2   0 17474.9 529.532   7
  -6   2   0 17894.1 517.065   7
  -2  -6   0 17941.9 435.943   6
  -6   2   0 17637.6 500.359   6
  -2   6   0 16979.8 397.764   5
   6  -2   0 18183.2 555.789   2
   2  -6   0 18407.0 525.341   2
   6   2   0 17863.3 537.656   5
   2  -6   0 17817.6 552.628   4
   6  -2   0 18401.4 339.922   5
   6  -2   0 17796.2 523.259   3
   6  -2   0 18087.3 568.260   1
   2  -6   0 18228.2 511.025  10
  -2   6   0 17115.9 552.093  12
   6   2   0 17140.3 467.543  12
  -2  -6   0 18269.7 328.050  10
   6  -2   0 17844.0 401.696  11
   2   6   0 18360.6 568.913  12
   6  -2   0 17531.4 569.106  10
   6   2   0 16978.0 519.628  11
  -2  -6   0 17016.5 549.783   7
  -2  -6   0 17760.9 496.330   8
   6  -2   0 17776.6 531.976   8
  -2  -6   0 17490.2 273.560   9
   2  -6   0 17861.0 560.157   8
  -2   6   0 19105.8 379.390   9
   2  -6   1 5655.93 193.652   6
  -6   2   1 6054.53 240.486   5
  -2   6   1 5714.18 259.566   5
  -6   2   1 6382.94 358.070   7
   6  -2   1 6088.66 241.221   5
   2   6   1 6184.25 345.927   5
   6   2   1 6134.51 330.750   5
  -6  -2   1 5700.23 337.310   7
   2  -6   1 5478.67 243.939   5
   6  -2   1 6231.72 320.909   1
   2  -6   1 6131.28 343.132   4
   2  -6   1 5921.01 280.251   2
   2  -6   1 5653.55 315.060   3
   6  -2   1 5965.89 340.244   3
  -2  -6   1 6019.48 181.435   2
  -2   6   1 5824.83 245.838  11
   2   6   1 5567.90 324.552  11
   2  -6   1 5825.44 321.518  10
   6  -2   1 5823.57 335.764  10
   2  -6   1 5964.10 324.875  11
  -2   6   1 5836.88 343.386  12
   6   2   1 5764.91 207.901  12
   6   2   1 6197.19 274.194  10
   2   6   1 5981.79 324.261  12
   6   2   1 5711.99 334.772  11
   6  -2   1 5938.98 299.854  11
  -2  -6   1 6251.19 260.354   8
   2  -6   1 5682.31 319.387   8
  -2  -6   1 6098.84 287.756  10
  -2  -6   1 6567.97 347.622   7
  -6  -2   1 5640.17 184.819   8
   6   2   2 27189.1 774.247   5
   2   6   2 27050.4 791.080   5
  -6   2   2 27042.3 813.646   7
  -6  -2   2 27013.0 799.043   7
   6  -2   2 26756.2 643.320   5
  -2  -6   2 27482.8 775.877   5
   2  -6   2 26445.8 662.430   5
  -6   2   2 27014.0 652.914   5
  -6  -2   2 27950.9 762.118   5
  -2   6   2 27932.6 695.781   5
   6  -2   2 27162.2 799.859   3
   2  -6   2 26976.0 720.386   3
   2   6   2 26817.7 694.814  12
   6  -2   2 25197.5 744.676  11
   6  -2   2 26902.9 773.368  10
   2  -6   2 27463.8 796.158  11
   2  -6   2 27244.5 795.327  10
   6   2   2 25553.2 776.880  11
  -2   6   2 27169.4 541.493  11
   6   2   2 27057.9 634.035  10
   2   6   2 26217.6 737.717  11
  -2  -6   2 26448.6 718.502   7
  -6   2   3 1526.64 223.754   7
  -2   6   3 1263.60 215.796   7
  -6  -2   3 1601.02 218.151   7
  -2  -6   3 1209.92 169.985   7
   6  -2   3 1441.60 232.005   3
   2  -6   3 1706.80 206.995   3
   6   2   3 1460.93 227.430   5
  -6  -2   3 1914.22 236.227   5
  -2  -6   3 1595.60 230.801   5
  -6   2   3 2113.14 228.462   5
   2  -6   3 1460.65 201.869   5
  -2   6   3 1428.25 197.914   5
   6  -2   3 1235.67 182.829   5
   2   6   3 1353.89 219.991   5
   6  -2   3 1647.05 235.797  11
   2  -6   3 1765.07 252.831  11
  -2   6   3 1750.80 173.528  11
   6   2   3 1744.66 254.252  11
   2   6   3 1833.42 229.687  11
   2   6   3 1366.90 181.616  12
   6  -2   3 1805.06 238.684  10
   6   2   3 1559.10 183.264  10
   2  -6   3 1734.64 245.083  10
  -6   2   4 1958.52 289.044   7
  -6  -2   4 2108.64 261.946   7
  -2   6   4 1849.21 279.133   7
  -2   6   4 2352.93 296.297   5
   6   2   4 1961.61 281.171   5
   2   6   4 2545.39 332.614   5
  -6  -2   4 2209.07 309.919   5
   2  -6   4 2039.28 268.639   5
  -6   2   4 2150.69 279.094   5
   6  -2   4 2033.39 300.892   3
   6  -2   4 1774.72 247.397   5
  -2  -6   4 2350.98 311.016   5
   6   2   4 2074.80 301.842  11
   2  -6   4 2016.19 293.000  11
   2   6   4 2132.28 271.598  11
   6  -2   4 2030.95 297.641  11
  -2  -6   4 2244.64 310.783  11
  -2  -6   4 2585.24 319.571  10
   2  -6   4 2048.57 306.280  10
   6  -2   4 2235.76 301.660  10
  -2   6   5 478.616 178.304   5
  -6   2   5 519.058 166.317   5
   2  -6   5 268.404 153.821   5
   6  -2   5 409.158 205.635   3
   6  -2   5 256.097 151.154   5
   6   2   5 616.016 203.765   5
   6  -2   5 180.989 147.938  10
  -3   6  -5 135.156 125.027   6
   3  -6  -5 381.847 205.395   6
   3   6  -5 374.596 182.114  12
   3  -6  -5 245.147 154.865   8
  -6  -3  -5 246.072 178.096   9
   6  -3  -5 171.257 155.993   9
  -6   3  -4 2632.15 328.196   6
   3  -6  -4 2411.35 290.871   6
  -3   6  -4 2372.74 283.897   6
  -3  -6  -4 2648.03 327.704   6
  -6  -3  -4 2559.11 335.243   6
   6  -3  -4 2174.76 283.267   2
   3   6  -4 3396.66 371.897  12
   6   3  -4 3591.95 380.845  12
   6   3  -4 2688.17 339.706   9
   3  -6  -4 2400.62 305.355   8
   3   6  -4 2848.47 339.187   9
  -3   6  -4 2102.88 320.291   9
   6  -3  -4 2858.96 335.956   9
  -6  -3  -4 2753.81 318.313   9
  -6   3  -4 2382.88 334.186   9
   3  -6  -3 2663.89 247.805   6
  -3   6  -3 2693.39 254.867   6
  -3  -6  -3 2693.15 286.090   6
  -6  -3  -3 2139.54 283.832   6
  -6   3  -3 2293.70 251.310   6
   6  -3  -3 3238.63 299.500   2
   6  -3  -3 2579.32 255.958   1
   6   3  -3 2926.85 315.763  12
   3   6  -3 2605.73 282.900  12
  -3   6  -3 2777.93 251.050  12
  -3   6  -3 2596.67 295.958   9
  -6   3  -3 2468.08 294.671   9
   6  -3  -3 2512.17 235.446   8
   6   3  -3 2630.38 294.325   9
   3  -6  -3 2495.40 273.855   8
   6  -3  -3 2805.50 290.194   9
   3   6  -3 2446.92 272.229   9
  -6  -3  -3 2389.49 251.769   9
   3  -6  -3 2761.21 255.668   9
  -6  -3  -2 1244.50 192.472   6
  -6   3  -2 1061.77 76.1928   7
  -3   6  -2 1130.25 140.670   6
   3  -6  -2 1108.03 142.045   6
  -3  -6  -2 1260.60 177.433   6
  -6  -3  -2 1147.06 135.315   7
  -6   3  -2 1139.55 164.338   6
   6  -3  -2 1047.13 168.154   1
   3  -6  -2 1077.51 185.366   2
   3   6  -2 1415.17 206.220   5
   6   3  -2 1357.48 193.106   5
   6  -3  -2 1294.21 179.830   2
  -6   3  -2 1084.14 89.2031  12
   3   6  -2 1282.28 185.466  12
   6   3  -2 1534.97 215.775  12
  -3   6  -2 1176.69 162.730  12
  -3   6  -2 1042.56 172.788   9
   3  -6  -2 1015.63 171.990   8
   3   6  -2 1401.29 179.431   9
  -3  -6  -2 1060.35 118.360   9
   6   3  -2 1295.33 202.093   9
  -6   3  -2 1367.11 204.791   9
  -6  -3  -2 922.938 150.096   9
   6  -3  -2 1125.26 155.944   8
  -3   6  -1 7704.29 225.197   6
  -6   3  -1 8226.51 351.461   6
  -3  -6  -1 8086.93 357.001   6
  -6  -3  -1 7963.61 410.280   6
  -6   3  -1 8277.16 310.158   7
   3  -6  -1 7790.50 395.647   2
  -3  -6  -1 7963.34 301.103   4
   6   3  -1 7924.16 194.756   3
   3   6  -1 7993.27 406.416   5
   6  -3  -1 8190.46 397.361   2
   6  -3  -1 8254.97 411.745   1
   6   3  -1 7943.90 400.934   5
  -6   3  -1 8165.24 292.986  12
   3   6  -1 8100.92 410.563  12
  -3   6  -1 7577.46 369.943  12
   6   3  -1 7923.89 389.256  12
  -6   3  -1 7307.54 390.444   9
  -6  -3  -1 8096.29 366.140   9
   3  -6  -1 8132.38 409.199   8
  -3   6  -1 8001.24 352.264   9
  -6  -3  -1 8493.34 364.263   7
   3   6  -1 9065.46 341.850   9
  -3  -6  -1 8200.41 400.278   7
  -3  -6  -1 8442.30 212.855   9
   6  -3  -1 7735.16 363.578   8
   3   6   0 22316.8 659.638   5
  -6   3   0 22316.8 543.067   6
  -6   3   0 23346.5 253.080   5
  -6   3   0 22987.6 251.710   5
  -6  -3   0 22787.5 660.751   6
  -3  -6   0 22559.6 551.427   6
  -6   3   0 23647.9 609.474   7
   3  -6   0 23290.0 655.611   4
   6  -3   0 23879.8 670.085   1
   3  -6   0 22859.5 623.567   2
  -3   6   0 23119.4 375.875   5
   6  -3   0 22659.6 623.903   3
   6   3   0 22907.3 646.941   5
   6  -3   0 23185.4 650.284   2
   3  -6   0 22892.2 620.963  10
   6   3   0 22838.8 646.370  11
   6  -3   0 22641.4 438.452  11
   3   6   0 22937.1 648.683  12
  -3   6   0 22132.2 637.657  12
   6  -3   0 22252.2 666.736  10
   6   3   0 22048.4 560.424  12
  -3  -6   0 23235.2 343.427  10
   3  -6   0 22885.2 657.997   8
  -3  -6   0 22264.0 559.964   8
  -3  -6   0 23026.2 655.983   7
  -3   6   0 23754.8 499.408   9
  -6  -3   0 22685.0 637.224   7
   6  -3   0 23265.7 641.018   8
   6  -3   1 8361.24 245.812   5
  -3   6   1 8140.79 289.113   5
  -6  -3   1 7831.34 406.530   7
  -6   3   1 8607.70 422.982   7
   3  -6   1 7159.99 260.785   5
   6   3   1 7765.62 395.958   5
  -6   3   1 7851.48 251.746   5
   3   6   1 8546.41 425.618   5
   3  -6   1 8219.75 350.564   2
   3  -6   1 8496.75 412.967   4
   6  -3   1 7535.69 364.639   1
   6  -3   1 7960.64 408.711   3
   3  -6   1 7876.87 394.480   3
   3   6   1 7733.03 402.109  11
  -3   6   1 7899.68 251.717  11
   3  -6   1 8140.04 399.599  10
   6  -3   1 7620.15 402.730  10
   3  -6   1 8414.74 378.118  11
   6   3   1 7820.34 276.292  12
   3   6   1 8135.53 374.676  12
   6  -3   1 8276.04 356.094  11
   6   3   1 8067.61 288.918  10
   6   3   1 8408.91 417.977  11
  -3   6   1 7782.50 412.508  12
  -3  -6   1 8403.53 409.095   7
  -3  -6   1 7456.92 275.491   8
  -6  -3   1 7607.90 193.815   8
   3  -6   1 7462.59 382.566   8
  -6  -3   2 1001.56 161.599   7
  -3  -6   2 1232.04 171.898   7
  -6   3   2 920.378 176.916   7
   3   6   2 1220.79 191.634   5
   3  -6   2 1148.05 176.297   4
   3  -6   2 940.401 152.963   3
   3  -6   2 1239.85 148.582   5
  -6   3   2 1294.28 144.007   5
   6  -3   2 1366.04 149.491   5
  -3   6   2 1132.06 150.877   5
   6   3   2 1130.29 195.392   5
   6  -3   2 872.547 173.438   3
   3   6   2 1440.68 205.831  11
   6  -3   2 873.491 151.772  11
  -3   6   2 1185.30 101.017  11
   6   3   2 1027.34 175.484  11
   3  -6   2 1027.61 174.770  11
   3   6   2 1032.42 145.918  12
   3  -6   2 1332.11 195.044  10
   6  -3   2 939.557 158.489  10
   6   3   2 1148.43 129.762  10
  -3   6   3 2421.43 286.808   7
  -6   3   3 2994.02 270.014   5
   6  -3   3 2524.73 248.116   5
  -3   6   3 3080.89 279.135   5
   3  -6   3 2847.07 262.939   5
  -3  -6   3 3204.89 313.008   5
  -6   3   3 2691.22 301.567   7
  -6  -3   3 2785.42 284.609   7
   3  -6   3 2660.83 266.767   3
  -6  -3   3 3047.97 306.654   5
   3   6   3 2599.70 303.817   5
   6  -3   3 2676.43 229.531   4
   3  -6   3 2630.60 274.860   4
   6   3   3 2711.07 293.753   5
   6  -3   3 2629.34 301.363   3
   3   6   3 2516.16 278.424  11
   6   3   3 2594.06 299.237  11
   3  -6   3 2370.07 289.556  11
   3  -6   3 2876.17 317.279  10
   6  -3   3 2842.37 312.387  11
   3   6   3 2522.85 227.975  12
   6   3   3 2914.64 237.946  10
  -3  -6   3 2676.44 264.980   7
   6  -3   3 2597.42 293.647  10
  -3   6   4 2359.04 304.059   7
  -6  -3   4 2443.96 306.178   7
  -6   3   4 2478.38 321.516   7
   3  -6   4 2695.11 301.847   3
   3   6   4 2736.95 354.871   5
  -3  -6   4 3042.88 355.542   5
   3  -6   4 2834.06 297.086   4
   3  -6   4 2767.46 314.650   5
  -3   6   4 2344.72 292.717   5
  -6  -3   4 2317.86 309.285   5
   6  -3   4 2002.18 289.834   3
   6  -3   4 2367.98 282.566   5
   6   3   4 2785.80 343.846   5
  -6   3   4 3238.41 333.619   5
   3  -6   4 2846.51 355.668  11
   6  -3   4 2666.10 337.410  11
   3   6   4 2604.94 328.139  11
   6   3   4 2489.91 324.518  11
   3  -6   4 2758.04 348.561  10
   6  -3   4 2397.88 302.835  10
  -6   3   5 262.656 198.938   7
   3  -6   5 378.475 194.406   5
  -6   3   5 141.889 117.868   5
   6  -3   5 287.915 170.266   3
   6  -3   5 416.066 156.513   5
  -3   6   5 91.4775 142.563   5
   3   6   5 239.825 146.475  11
  -4   6  -5 1809.73 294.336   6
   4  -6  -5 2178.30 327.404   2
   4   6  -5 1708.16 297.798  12
   6  -4  -5 1479.95 280.648   9
  -6  -4  -4 1335.51 266.167   6
  -4   6  -4 1614.41 244.044   6
  -6   4  -4 1226.14 231.546   6
  -4  -6  -4 970.436 218.774   6
   4  -6  -4 1047.43 212.080   2
   6  -4  -4 1304.82 239.357   2
   4   6  -4 1720.88 277.321  12
   6   4  -4 1801.76 289.254  12
   4  -6  -4 1266.29 231.676   8
   6   4  -4 1256.94 252.500   9
   4   6  -4 1661.14 267.991   9
  -4   6  -4 2017.27 330.403   9
  -6  -4  -4 1414.52 238.040   9
  -6   4  -4 1319.27 265.606   9
   6  -4  -4 1295.27 225.270   9
  -4   6  -3 6471.47 391.218   6
  -6   4  -3 6741.48 423.145   6
  -4  -6  -3 6258.41 440.696   6
  -6  -4  -3 5606.75 436.072   6
   6  -4  -3 6719.10 446.910   2
   4  -6  -3 6311.69 447.892   2
   6   4  -3 6394.41 453.675  12
  -4   6  -3 6270.37 349.441  12
   4   6  -3 5903.44 436.188  12
   6  -4  -3 6180.50 434.664   9
   6  -4  -3 6268.98 388.487   8
  -6  -4  -3 5893.90 386.981   9
   4  -6  -3 6576.60 449.378   8
   6   4  -3 6389.68 450.162   9
   4  -6  -3 6140.31 387.089   9
   4   6  -3 6542.52 445.911   9
  -4   6  -3 6474.21 450.636   9
  -6   4  -3 5152.54 420.175   9
  -4  -6  -2 34.2246 73.0398   6
  -6  -4  -2-6.69263 92.0357   6
  -6  -4  -2-31.1170 60.6877   7
  -4   6  -2-43.3854 88.1858   6
  -6   4  -2 106.358 77.0806   6
   6   4  -2 124.076 99.3590   5
   4  -6  -2 34.4746 94.3798   2
   6  -4  -2 58.2673 92.3457   2
   6  -4  -2 26.1899 72.0179   1
   4   6  -2 42.8961 91.2916   5
  -4   6  -2 36.4010 69.0686  12
   4   6  -2 32.2880 102.921  12
   6   4  -2 107.376 100.472  12
  -6   4  -2 8.19120 49.0074  12
  -6   4  -2 138.478 98.5482   9
   4  -6  -2 2.83055 94.0069   8
  -4   6  -2-180.875 116.003   9
   6   4  -2-85.6004 105.207   9
   4   6  -2 112.516 104.018   9
  -4  -6  -2 7.43451 52.5614   9
  -6  -4  -2-109.987 84.7912   9
   6  -4  -2 35.6386 78.1920   8
  -4   6  -1 4868.62 193.004   6
  -6   4  -1 5004.27 257.174   7
  -6   4  -1 4768.25 264.447   6
  -4  -6  -1 4676.62 297.994   6
  -6  -4  -1 4714.48 324.252   6
   6   4  -1 4692.98 328.128   5
   4  -6  -1 4833.89 333.687   2
   6  -4  -1 4693.45 319.223   2
   6   4  -1 4937.84 157.311   3
   4   6  -1 4952.75 340.441   5
   6  -4  -1 4781.11 328.479   1
  -6   4  -1 4780.38 253.588  12
  -4   6  -1 4492.31 292.398  12
   4   6  -1 4389.44 313.621  12
   6   4  -1 5212.62 333.659  12
  -6  -4  -1 4884.66 285.812   9
  -4  -6  -1 4741.67 201.458   9
  -6   4  -1 4883.92 324.584   9
  -4  -6  -1 4307.01 296.713   7
   4  -6  -1 4654.29 324.460   8
  -6  -4  -1 4486.25 286.816   7
   4   6  -1 4624.56 265.474   9
   6  -4  -1 5006.44 316.395   8
  -4   6  -1 4668.91 287.939   9
  -6   4   0 7149.44 356.453   7
   4  -6   0 6433.29 130.737   5
  -6   4   0 6653.11 280.314   6
  -4  -6   0 7084.44 343.066   6
  -6  -4   0 6461.79 370.306   6
   6  -4   0 6907.60 370.483   3
   6  -4   0 6851.58 378.003   2
   4  -6   0 6795.44 362.807   2
  -4   6   0 6281.78 131.803   5
   4  -6   0 7021.60 385.280   3
   6   4   0 7298.99 392.045   5
   4   6   0 7036.54 392.368   5
  -4   6   0 6566.51 363.032  12
   6   4   0 6455.30 372.953  11
   4  -6   0 6715.50 363.970  10
   4   6   0 6966.26 366.442  12
   6   4   0 6712.80 332.854  12
   6  -4   0 6900.47 388.761  10
   6  -4   0 6788.21 241.833  11
  -4   6   0 6909.14 304.434   9
   4  -6   0 6593.87 375.453   8
  -4  -6   0 6597.81 191.142  10
  -6   4   0 6768.08 365.493   9
  -6  -4   0 6755.02 368.004   7
  -4  -6   0 6969.91 319.554   8
  -4  -6   0 6601.21 370.101   7
   6  -4   0 7295.90 382.318   8
  -6   4   1 5106.81 183.316   5
   6  -4   1 5095.65 166.038   5
   4   6   1 4528.19 328.335   5
   6   4   1 4796.37 337.476   5
  -4   6   1 4560.92 199.954   5
  -6  -4   1 4476.50 325.650   7
  -6   4   1 4865.73 331.389   7
   4  -6   1 4665.63 184.411   5
   4  -6   1 5068.70 336.453   3
   4  -6   1 5025.34 333.952   4
   6  -4   1 4960.15 331.255   3
   4  -6   1 4771.84 295.924   2
   6  -4   1 4566.44 323.755  10
   4  -6   1 4938.01 293.380  11
  -4   6   1 4531.62 319.865  12
  -4   6   1 4650.78 158.511  11
   6   4   1 4577.49 325.985  11
   4  -6   1 5029.02 336.087  10
   6   4   1 4662.80 240.725  12
   4   6   1 4694.36 290.709  12
   6  -4   1 4816.27 279.492  11
  -4   6   1 4796.45 158.980  11
   4   6   1 4586.79 329.319  11
  -4  -6   1 4706.01 207.850   8
  -4  -6   1 4544.09 319.059   7
   4  -6   1 5010.91 335.307   8
  -4   6   2 70.5086 88.0991   7
  -4  -6   2 7.64279 78.5088   7
  -6  -4   2 108.270 101.278   7
  -6   4   2 54.2080 89.0791   7
   4  -6   2-28.2680 60.8476   5
   6   4   2 128.545 120.322   5
   4   6   2 159.376 120.889   5
   4  -6   2 11.1741 93.9968   4
  -6   4   2 56.4549 61.7697   5
  -4   6   2 66.4473 61.8925   5
   6  -4   2 130.067 104.956   3
   4  -6   2 147.320 107.140   3
   6  -4   2 79.7500 70.4353   5
   4   6   2 51.7702 105.971  11
   4   6   2-37.2033 70.4376  12
   4  -6   2-8.23286 85.5601  11
   6  -4   2 107.405 71.0240  11
   6   4   2-46.7523 93.0344  11
   6  -4   2 1.50690 79.9312  10
   4  -6   2 139.700 102.758  10
   6   4   2-8.50581 41.3946  10
   4   6   3 6043.54 454.901   5
   4  -6   3 6571.70 386.872   5
  -6   4   3 6549.53 390.920   5
   6  -4   3 6070.76 363.836   5
  -4   6   3 6196.64 384.648   5
  -6   4   3 6099.33 457.059   7
  -6  -4   3 6396.93 446.086   5
  -6  -4   3 6973.21 457.029   7
  -4   6   3 5888.05 451.488   7
  -4  -6   3 6035.48 441.501   5
   6   4   3 6112.02 455.094   5
   6  -4   3 6230.32 359.655   4
   4  -6   3 6214.16 407.168   4
   4  -6   3 6465.48 441.481   3
   6  -4   3 6361.18 454.189   3
   4  -6   3 6075.82 453.826  10
   4  -6   3 6441.43 463.202  11
   6  -4   3 5864.28 436.597  11
   6   4   3 6264.40 465.089  11
   6  -4   3 5946.62 445.471  10
   4   6   3 6106.27 445.345  11
  -4  -6   3 6032.29 408.815   7
  -6  -4   4 1550.34 257.750   7
  -6   4   4 1331.20 246.196   7
  -4   6   4 1454.42 245.539   7
   6   4   4 1086.06 238.821   5
   4  -6   4 1405.79 225.695   4
  -6  -4   4 1459.34 245.933   5
  -4  -6   4 1556.38 264.311   5
   4  -6   4 1255.15 225.898   5
  -6   4   4 1858.59 258.038   5
   6  -4   4 1442.11 233.910   5
  -4   6   4 1431.07 234.685   5
   6  -4   4 1477.13 259.004   3
   4  -6   4 1161.45 226.228   3
   4   6   4 1225.33 238.418   5
   4  -6   4 1130.54 234.098  11
   6  -4   4 1727.17 282.769  11
   6   4   4 1337.69 254.898  11
   4   6   4 1466.87 253.858  11
   6  -4   4 1474.67 255.855  10
   4  -6   4 1473.70 260.472  10
  -6   4   5 1597.59 255.869   5
  -4   6   5 1175.65 251.140   5
   6  -4   5 1241.38 270.990   3
  -6   4   5 1196.63 281.611   7
  -6   5  -4 510.344 154.358   6
  -5   6  -4 552.446 165.833   6
  -5  -6  -4 579.847 162.786   6
  -6  -5  -4 413.194 165.034   6
   5  -6  -4 739.581 223.960   2
   6  -5  -4 276.997 141.655   2
   5   6  -4 612.683 201.235  12
   6   5  -4 633.224 208.729  12
  -6   5  -4 451.102 176.932   9
   5  -6  -4 621.460 165.072   8
   6  -5  -4 635.699 188.578   9
   6   5  -4 196.252 175.737   9
   5   6  -4 440.975 155.204   9
  -5   6  -4 549.311 212.012   9
  -6  -5  -3 1147.30 221.301   6
  -5   6  -3 1164.60 177.481   6
  -6   5  -3 1495.11 215.370   6
  -5  -6  -3 1333.73 221.499   6
   6  -5  -3 1354.28 230.655   2
   5  -6  -3 1075.22 209.191   2
   5   6  -3 890.360 191.990  12
   6   5  -3 1550.76 244.411  12
   5  -6  -3 1008.40 192.208   8
  -5   6  -3 1352.97 234.401   9
   6   5  -3 1267.72 224.325   9
   5   6  -3 1121.99 211.661   9
  -6  -5  -3 1215.11 193.756   9
  -6   5  -3 1354.30 243.174   9
   6  -5  -3 1224.73 195.178   8
  -5   6  -2 3103.93 230.550   6
  -6   5  -2 3050.81 240.730   6
  -5  -6  -2 2836.96 282.457   6
  -6  -5  -2 3120.88 302.091   6
   6  -5  -2 2873.02 284.606   2
   6   5  -2 2982.50 302.464   5
   5   6  -2 3520.48 329.845   5
   5  -6  -2 3036.55 302.441   2
  -5   6  -2 3234.62 245.593  12
   5   6  -2 3455.45 317.271  12
   6   5  -2 3147.12 301.088  12
  -6   5  -2 2904.99 209.129  12
  -5  -6  -2 2739.75 212.833   9
   5  -6  -2 2883.76 280.479   8
   6  -5  -2 3011.33 277.607   8
   6   5  -2 2823.46 282.331   9
  -5  -6  -2 2833.56 256.367   7
  -5   6  -2 3201.84 300.652   9
   5   6  -2 3226.25 280.218   9
  -6  -5  -2 3180.20 259.909   7
  -6   5  -2 2975.60 295.100   9
  -6  -5  -2 3047.46 245.272   9
  -5   6  -1 5814.63 231.977   6
  -6   5  -1 6051.09 277.561   6
  -5  -6  -1 6150.55 363.748   6
  -6  -5  -1 5334.10 358.378   6
  -6   5  -1 5964.74 298.842   7
   5   6  -1 5963.76 390.892   5
   5  -6  -1 5566.68 368.401   2
   6   5  -1 5745.95 377.634   5
   6  -5  -1 6001.76 382.017   2
   6   5  -1 5898.05 370.821  12
  -6   5  -1 5642.04 306.772  12
   5   6  -1 6283.45 386.692  12
  -5   6  -1 5566.32 332.294  12
  -5   6  -1 5823.95 345.851   9
  -6   5  -1 5769.81 359.704   9
  -6  -5  -1 6032.38 307.948   9
   6  -5  -1 5646.23 356.773   8
  -5  -6  -1 5786.64 356.401   7
   5  -6  -1 6230.71 388.226   8
  -6  -5  -1 5659.67 339.745   7
  -5  -6  -1 6050.89 260.330   9
  -6   5   0 90.6125 88.0742   7
  -5   6   0 78.2704 36.5819   6
  -6   5   0-8.69753 46.7409   6
  -5  -6   0 129.626 73.0289   6
  -6  -5   0 30.0889 88.2561   6
  -5  -6   0 134.994 80.1950   7
  -6  -5   0 145.519 75.9542   7
   5  -6   0 179.358 123.380   3
   5  -6   0 51.8677 82.7832   2
   6  -5   0 64.6513 81.5478   2
   6  -5   0 196.031 101.028   3
   5   6   0 99.7697 95.4410   5
   6   5   0 17.9994 73.3034   5
   5   6   0 172.684 97.4709  12
   6  -5   0 50.0195 46.3709  11
   6   5   0 254.466 129.738  11
  -5   6   0 13.8597 66.6971  12
  -6   5   0 146.798 77.0152  12
   6   5   0 9.41374 72.8901  12
   5  -6   0 55.6517 77.1716  10
  -5  -6   0 73.5286 81.4252   8
   6  -5   0-11.4262 68.4214   8
   6  -5   0 181.974 92.6995  10
  -5   6   0-26.4566 63.3178   9
   5  -6   0 151.831 84.4582   8
  -6   5   0 60.3038 82.9458   9
  -5   6   1 5909.65 199.795   5
   5   6   1 5698.91 385.398   5
   6   5   1 5745.33 380.062   5
  -5   6   1 5780.41 382.018   7
  -6   5   1 6385.84 184.491   5
  -6   5   1 5871.71 377.129   7
   5  -6   1 5766.67 348.619   2
   6  -5   1 5976.34 368.635   2
   6  -5   1 5786.41 377.966   3
   5  -6   1 5476.00 370.165   3
   5  -6   1 5919.16 369.973   4
   5  -6   1 5207.60 359.467  10
   6  -5   1 5845.03 383.399  10
   5  -6   1 5431.15 309.930  11
   6  -5   1 5776.10 313.718  11
   5   6   1 5512.54 320.471  12
   6   5   1 5718.44 301.697  12
   6   5   1 6226.01 399.866  11
   5   6   1 5816.09 390.106  11
  -5  -6   1 5800.97 377.564   7
  -6  -5   1 6008.16 389.147   7
  -5  -6   1 5987.84 224.582   8
  -6  -5   1 5919.23 194.595   8
   6  -5   1 5590.68 370.429   8
   5  -6   1 5929.17 378.310   8
   5  -6   2 2793.47 195.138   5
  -6   5   2 3154.88 215.597   5
   5   6   2 2998.15 308.483   5
  -5   6   2 3145.24 221.414   5
  -6   5   2 2868.66 301.574   7
   6   5   2 3230.99 313.293   5
  -5   6   2 2749.10 303.391   7
  -5  -6   2 2432.26 260.106   7
   5  -6   2 3219.43 304.550   3
   5  -6   2 2933.22 273.204   4
   6  -5   2 3301.52 282.345   4
   6  -5   2 2974.80 309.207   3
   6   5   2 2985.23 307.686  11
   5  -6   2 3468.01 323.941  10
   5  -6   2 2805.82 275.874  11
   6  -5   2 3065.20 280.998  11
   5   6   2 2934.74 223.510  12
   5   6   2 2900.78 298.074  11
   6  -5   2 2987.68 302.880  10
  -6  -5   2 3075.83 294.988   7
  -5  -6   3 1432.38 222.069   7
  -6  -5   3 1371.22 217.469   7
  -6   5   3 1363.84 233.754   7
  -5   6   3 1285.66 232.453   7
  -6  -5   3 1546.46 242.236   5
   5  -6   3 1132.93 196.708   4
  -5  -6   3 1331.61 221.343   5
   5  -6   3 1011.95 202.714   3
   6  -5   3 1409.63 192.834   4
  -6   5   3 1320.75 193.400   5
  -5   6   3 1399.31 191.426   5
   6  -5   3 1497.30 240.275   3
   6   5   3 1051.65 225.996   5
   5   6   3 988.139 224.019   5
   5  -6   3 1502.58 242.842  11
   6  -5   3 1019.20 198.662  11
   6   5   3 980.222 210.622  11
   5   6   3 1443.93 234.708  11
   5  -6   3 1433.61 237.929  10
   6  -5   3 1322.91 231.057  10
  -5   6   4 593.079 177.330   7
  -5  -6   4 311.890 147.917   7
  -6  -5   4 574.042 152.712   7
  -6   5   4 320.562 155.037   7
  -5  -6   4 369.091 153.934   5
  -6  -5   4 727.965 206.382   5
   5   6   4 650.312 217.374   5
  -6   5   4 345.663 136.896   5
  -5   6   4 444.264 148.580   5
   6  -5   4 140.628 127.949   3
   6   5   4 392.213 157.038   5
   5  -6   4 676.260 183.522   3
   5  -6   4 387.198 158.305  11
   6  -5   4 687.812 173.919  11
   6   5   4 359.494 170.099  11
   5   6   4 660.805 184.860  11
   5  -6   4 489.569 187.407  10
   6  -5   4 156.820 121.368  10
  -5   6   5 443.361 168.250   5
   6  -5   5 267.347 126.396   3
  -6   6  -4 1477.32 241.779   6
  -6  -6  -4 1799.60 293.776   6
   6  -6  -4 1641.09 290.224   2
   6   6  -4 2252.22 334.464  12
   6  -6  -4 1822.33 270.377   8
   6   6  -4 2199.62 323.407   9
  -6   6  -4 2187.09 341.408   9
  -6   6  -3 3071.04 285.325   6
  -6  -6  -3 3250.86 350.724   6
   6  -6  -3 4032.35 385.557   2
   6   6  -3 3953.30 387.697  12
   6   6  -3 3499.41 353.388   9
  -6   6  -3 3501.08 362.071   9
   6  -6  -3 3591.63 341.486   8
  -6   6  -2 11721.1 450.223   6
  -6  -6  -2 11339.9 568.612   6
   6   6  -2 11972.0 616.991   5
   6  -6  -2 11561.2 586.997   2
  -6   6  -2 11449.3 452.014  12
   6   6  -2 12156.4 603.694  12
   6  -6  -2 11411.1 558.328   8
   6   6  -2 11911.5 556.891   9
  -6  -6  -2 11242.7 446.433   9
  -6  -6  -2 11873.7 525.098   7
  -6   6  -2 12350.2 590.149   9
  -6   6  -1 35919.8 631.805   6
  -6  -6  -1 33373.4 905.868   6
  -6   6  -1 36010.1 782.668   7
   6  -6  -1 35575.3 955.402   2
   6   6  -1 34435.1 962.979   5
   6   6  -1 35844.3 936.686  12
  -6   6  -1 33368.1 807.734  12
   6  -6  -1 34340.5 921.629   8
  -6   6  -1 34889.0 880.807   9
  -6  -6  -1 35319.2 714.289   9
  -6  -6  -1 34795.9 892.363   7
  -6  -6   0 8547.38 445.137   6
  -6   6   0 8727.87 271.299   6
  -6   6   0 8067.41 422.054   7
   6   6   0 8729.70 483.882   5
   6  -6   0 8596.34 458.262   2
   6  -6   0 8403.78 455.890   3
   6   6   0 8399.82 472.034  11
   6  -6   0 8653.86 300.478  11
  -6   6   0 8357.01 431.503  12
   6   6   0 8536.87 425.734  12
   6  -6   0 8331.32 462.740  10
  -6   6   0 9062.65 426.578   9
  -6  -6   0 8731.98 463.926   7
   6  -6   0 8305.37 458.656   8
  -6  -6   1 35156.8 921.170   6
  -6   6   1 36027.5 965.023   7
   6   6   1 35372.5 984.634   5
   6  -6   1 34673.0 908.362   2
   6  -6   1 34848.0 953.996   3
   6  -6   1 35414.9 970.714  10
   6  -6   1 36291.5 811.825  11
   6   6   1 35012.3 796.233  12
   6   6   1 35176.5 977.094  11
   6  -6   1 34344.4 947.584   8
  -6  -6   1 34718.8 958.047   7
  -6   6   2 11844.0 613.827   7
   6   6   2 11584.0 606.120   5
   6  -6   2 12770.3 619.153   3
   6  -6   2 11277.5 536.741   4
   6  -6   2 12141.7 556.712  11
   6  -6   2 11899.2 606.696  10
   6   6   2 11860.0 602.216  11
  -6  -6   2 12013.3 596.959   7
  -6  -6   3 3592.41 363.182   5
   6   6   3 3212.85 367.169   5
  -6   6   3 3326.89 279.209   5
  -6   6   3 3410.10 372.548   7
   6  -6   3 3459.00 311.187   4
   6  -6   3 3366.62 356.343   3
   6  -6   3 2893.45 316.340  11
   6  -6   3 3857.78 388.827  10
   6   6   3 3683.87 379.801  11
  -6  -6   3 4050.78 367.760   7
  -6  -6   4 1837.46 281.068   7
  -6   6   4 1602.61 294.111   7
   6  -6   4 1911.40 299.077   3
  -6  -6   4 1563.73 279.678   5
   6   6   4 1836.38 321.550   5
   6   6   4 1469.22 290.163  11
   6  -6   4 1560.24 284.604  11
   6  -6   4 2003.41 338.060  10
   0  -7  -5 646.922 218.157   6
   0  -7  -4 13.2766 105.784   6
  -7   0  -4 5.74265 116.455   6
   0   7  -4 239.061 146.756  12
   7   0  -4 58.6662 159.068   9
   0   7  -4 122.947 146.005   9
   0  -7  -4 51.3336 119.009   8
  -7   0  -4-260.692 172.201   9
   0  -7  -3-102.464 98.9878   6
  -7   0  -3 162.267 113.246   6
   7   0  -3-62.2762 77.5068   2
   7   0  -3-86.1533 110.798   1
   0   7  -3 133.605 130.228  12
   7   0  -3-253.977 131.451  12
   7   0  -3-87.7219 139.590   9
   0   7  -3-86.6375 112.014   9
   0  -7  -3 6.60152 103.521   8
  -7   0  -3 64.0067 107.200   9
  -7   0  -2-20.7842 103.432   6
  -7   0  -2 31.9842 35.2310   7
   0  -7  -2-8.41689 59.3573   6
   7   0  -2 2.03197 69.2130   2
   7   0  -2 7.55407 73.3724   1
   0   7  -2-2.02417 80.5126  12
   7   0  -2-140.146 95.0043  12
   0  -7  -2 56.2093 107.379   8
   0   7  -2 1.08110 82.0350   9
   7   0  -2 52.7193 57.3069   8
  -7   0  -2-87.0508 112.617   9
  -7   0  -1-19.0208 76.8009   6
  -7   0  -1-23.4002 48.8362   7
   0  -7  -1 79.4552 51.8869   6
   0   7  -1 16.2162 74.7046   5
   7   0  -1 56.6771 58.3684   5
   7   0  -1 29.8721 65.8265   2
   0  -7  -1-1.85670 75.2806   4
   7   0  -1 125.221 97.7146   1
   7   0  -1-3.57991 56.3436   3
   7   0  -1 142.928 89.1948  12
   7   0  -1 54.1049 57.8629  11
   0   7  -1-3.61720 96.0926  12
   0  -7  -1 27.6385 76.1133   8
   0   7  -1-80.1459 52.6013   9
  -7   0  -1 23.5269 82.9900   9
   0  -7   0 25.1747 30.7105   6
  -7   0   0-32.0593 65.1413   6
   0  -7   0 158.231 93.1896   7
  -7   0   0 196.338 91.3114   7
   0  -7   0 70.5030 69.9156   4
   7   0   0 96.1230 60.0551   5
   7   0   0-8.45042 67.6159   1
   0  -7   0 35.3742 64.6472   2
   0   7   0-27.4456 58.7261   5
   7   0   0 82.3472 66.7979   3
   7   0   0 23.8565 63.4137  12
   0   7   0-36.6378 81.2696  12
   7   0   0 54.4339 65.0506  11
   0  -7   0 105.266 79.4204   8
   0   7   0 57.4066 27.6880   9
   0  -7   0-51.1742 59.9806  10
   0  -7   1 42.9268 58.6139   7
  -7   0   1 14.0933 82.8387   7
   0   7   1 1.96937 72.9144   5
   7   0   1 32.7066 65.8059   5
   7   0   1 55.0072 66.9494   1
   7   0   1-24.4213 75.8092   3
   0  -7   1-9.11477 44.7854   2
   7   0   1 44.3774 62.8184  11
   0   7   1 26.5675 82.9592  11
   0   7   1 107.634 87.2643  12
   0  -7   1 10.9879 64.3274  10
   7   0   1-26.7078 76.2553  10
   0  -7   1 11.7744 66.1611   8
   0  -7   2-3.15735 70.4290   7
  -7   0   2-29.2311 92.1503   7
   7   0   2 115.938 96.6614   5
   0   7   2 146.964 107.313   5
   7   0   2-21.1386 54.4334   1
  -7   0   2 50.7538 80.2558   5
   0  -7   2-57.8154 72.5232   5
   0  -7   2 21.9047 60.5197   3
   0   7   2 66.3757 72.1856  11
   7   0   2 23.5933 80.4399  11
   0   7   2 21.1494 84.0911  12
   0  -7   2 75.1975 64.6292   8
   0  -7   2 31.4876 70.4006  10
   7   0   2-115.381 82.6604  10
  -7   0   3 38.1098 91.4948   7
   7   0   3 22.1290 98.0807   5
   0  -7   3 10.9642 88.1556   5
   0   7   3-91.6298 89.2804   5
  -7   0   3 64.9851 107.073   5
   0  -7   3 126.361 133.817  11
   7   0   3 182.559 93.9011  11
   0   7   3 22.9789 95.6382  11
   0   7   3 120.587 109.670  12
   7   0   3-15.6983 81.9615  10
   0  -7   3-57.4273 90.5202  10
   0   7   4-60.6146 103.784   7
  -7   0   4-137.828 107.691   7
   0  -7   4 227.880 149.804   5
  -7   0   4 256.413 160.763   5
   7   0   4 64.5004 115.247   5
   0   7   4 28.0272 123.300   5
   0  -7   4-138.607 133.310  11
   7   0   4-82.7803 147.716  11
   0   7   4 266.085 144.853  12
   7   0   4 57.5573 115.487  10
   0  -7   4 139.109 137.044  10
   0  -7   5 14.9490 140.534   5
   7   0   5-9.40297 134.190   5
  -1  -7  -5 143.282 127.810   6
   1  -7  -5 69.8145 152.320   6
  -1   7  -4 3361.97 338.586   6
   1  -7  -4 3159.84 325.670   6
  -1  -7  -4 3124.85 333.149   6
  -7   1  -4 2786.94 338.899   6
  -7  -1  -4 3034.83 368.369   6
  -1   7  -4 2933.63 302.800  12
   7   1  -4 3978.92 411.132  12
   1   7  -4 3640.39 368.429  12
   7  -1  -4 2985.81 378.739   9
   7   1  -4 3239.20 386.409   9
  -1  -7  -4 3197.98 378.701   8
   1   7  -4 3243.61 357.262   9
  -1   7  -4 3368.14 363.614   9
   1  -7  -4 3306.39 371.653   8
  -7  -1  -4 3158.49 357.255   9
  -7   1  -4 2933.82 356.954   9
   1  -7  -3 15422.8 598.339   6
  -1  -7  -3 16012.4 637.604   6
  -7   1  -3 16301.0 706.049   6
  -7  -1  -3 15165.1 705.426   6
   7  -1  -3 16441.4 613.902   2
   7   1  -3 16352.8 662.544   1
   7  -1  -3 16471.0 664.383   1
  -1   7  -3 16494.7 654.324  12
   1   7  -3 16140.4 687.991  12
   7   1  -3 16324.4 712.718  12
  -1  -7  -3 15515.7 721.911   8
   1  -7  -3 17699.2 757.307   8
  -7  -1  -3 15394.8 684.489   9
   7   1  -3 15690.9 731.024   9
   7  -1  -3 15143.4 706.559   9
   1   7  -3 16258.8 670.165   9
  -1   7  -3 16847.1 685.704   9
  -7   1  -3 15428.1 711.424   9
  -7   1  -2 2112.07 237.488   6
  -7  -1  -2 2117.11 249.533   6
   1  -7  -2 2128.17 180.119   6
  -1  -7  -2 2231.68 204.570   6
   7  -1  -2 2370.05 249.055   1
   7  -1  -2 2306.42 219.968   2
   7   1  -2 1975.71 225.791   1
   7   1  -2 1990.20 190.211   2
   1   7  -2 2234.79 236.958   5
   1   7  -2 2129.13 240.593  12
   7   1  -2 2313.94 246.253  12
  -1   7  -2 2849.50 264.508  12
  -7  -1  -2 2588.36 271.631   9
  -7   1  -2 2091.42 244.340   9
   1  -7  -2 1842.01 239.540   8
  -1   7  -2 2410.16 224.047   9
  -1  -7  -2 2036.97 253.009   8
  -7  -1  -2 2077.22 154.718   7
   1   7  -2 2209.10 218.456   9
  -7   1  -2 2301.86 129.870   7
   7  -1  -2 2298.38 174.550   8
   1  -7  -1 15867.9 338.961   6
  -7  -1  -1 16245.5 480.641   7
  -1  -7  -1 16441.8 432.632   6
  -7   1  -1 15949.0 449.892   7
  -7   1  -1 15939.5 564.343   6
  -7  -1  -1 15696.5 591.085   6
   7   1  -1 15330.7 391.944   3
   7  -1  -1 17373.4 617.927   1
  -1  -7  -1 16863.2 505.713   4
   1   7  -1 17114.4 568.773   5
  -1   7  -1 16418.9 494.405   5
   7  -1  -1 15981.7 464.134   3
   7  -1  -1 16706.7 469.388   5
   7   1  -1 16874.7 541.675   5
   7  -1  -1 16714.0 556.523   2
  -1   7  -1 16587.1 592.090  12
   7   1  -1 16114.2 486.930  11
   1   7  -1 16979.0 608.466  12
   7   1  -1 15662.7 548.257  12
   7  -1  -1 16376.8 378.707  11
  -7  -1  -1 16103.1 585.916   9
   1  -7  -1 17385.8 618.912   8
  -1  -7  -1 16682.7 603.344   8
   1   7  -1 17170.1 437.790   9
   7  -1  -1 16740.2 473.363   8
  -1   7  -1 16891.6 451.258   9
  -7   1  -1 15521.7 595.676   9
  -7  -1   0 4069.96 278.470   7
  -7   1   0 4047.19 274.244   6
  -7  -1   0 4332.12 300.655   6
  -7   1   0 4499.72 281.225   7
  -1  -7   0 4451.85 196.053   6
   1  -7   0 3760.80 249.045   2
   7  -1   0 4611.98 310.686   1
   1  -7   0 4267.14 287.409   4
   1   7   0 3964.30 274.237   5
   7   1   0 4159.88 240.867   3
  -1   7   0 4153.67 239.854   5
   7   1   0 4479.48 268.176   5
   7  -1   0 4207.52 264.227   3
  -1  -7   0 4156.28 271.314   4
   7  -1   0 4113.38 213.420   5
   7  -1   0 4375.38 232.819  11
   1  -7   0 4012.45 237.052  10
  -1  -7   0 4111.88 199.286  10
  -1   7   0 3904.65 294.520  12
   7  -1   0 4180.18 296.759  10
   1   7   0 4550.41 317.125  12
   7   1   0 3793.37 233.418  12
   7   1   0 4420.58 264.866  11
   1  -7   0 4246.61 291.953   8
  -1  -7   0 4493.37 287.524   8
  -1  -7   0 4385.89 298.162   7
  -1   7   0 4742.01 158.793   9
   7   1   1 16335.9 531.949   5
  -7  -1   1 17294.9 613.665   7
  -7   1   1 16863.7 606.366   7
  -7   1   1 16691.9 456.255   5
  -1   7   1 16678.7 511.853   5
   7  -1   1 17765.2 474.366   5
   1   7   1 16158.0 566.918   5
   1  -7   1 15465.2 576.264   4
  -1  -7   1 16426.8 374.071   2
   7  -1   1 16772.2 556.752   1
   1  -7   1 16815.8 453.967   2
   7  -1   1 16564.7 579.685   3
   7   1   1 17625.9 568.881   1
   7  -1   1 16547.7 572.967  10
   1   7   1 16098.7 553.518  11
   7  -1   1 16388.5 534.422  11
  -1   7   1 16562.6 601.619  12
  -1   7   1 16224.6 489.922  11
   1   7   1 16628.0 582.238  12
   1   7   1 15543.9 305.531  10
   7   1   1 16369.6 563.302  11
   1  -7   1 16848.7 544.109  10
   7   1   1 16115.1 511.101  10
   7   1   1 16743.3 347.228  12
  -1  -7   1 16658.9 499.079  10
  -1  -7   1 17059.6 502.337   8
  -1   7   1 17750.9 214.999   9
  -1  -7   1 15427.1 552.576   7
   1  -7   1 16450.7 542.521   7
  -1   7   1 16711.1 214.214   9
   1  -7   1 16220.6 538.795   8
   7   1   2 2295.88 240.355   5
   1   7   2 2408.39 254.753   5
  -7  -1   2 2270.30 257.238   7
   1  -7   2 2381.50 224.946   5
  -7   1   2 2488.08 216.377   5
  -7   1   2 2277.74 252.527   7
  -7  -1   2 2628.89 239.329   5
  -1   7   2 2364.51 228.486   5
  -1  -7   2 2661.54 251.853   5
   7   1   2 2054.08 192.423   1
   7  -1   2 2478.18 206.771   1
   1  -7   2 2259.49 217.726   3
   7  -1   2 2136.82 241.082   3
   7  -1   2 2035.23 201.498   5
   7  -1   2 2028.14 229.736  11
   1  -7   2 1928.89 246.010  11
   1  -7   2 2429.39 247.679  10
   1   7   2 2312.21 240.984  12
   7   1   2 2204.91 213.705  10
   7  -1   2 2274.01 239.769  10
   7   1   2 2055.31 245.076  11
  -1   7   2 2451.89 197.332  11
   1   7   2 2336.52 226.049  11
  -1   7   2 2334.55 248.357  12
  -1  -7   2 2548.33 248.884  10
  -1  -7   2 2450.31 234.816   7
  -1  -7   2 2401.30 191.693   8
   1  -7   2 2271.72 202.917   7
  -7  -1   3 15865.2 707.123   7
  -7   1   3 15729.3 718.554   7
  -1  -7   3 16289.1 680.756   5
   7  -1   3 16487.0 643.334   5
  -7  -1   3 16668.7 677.661   5
  -1   7   3 15997.4 668.648   5
   1  -7   3 16441.9 653.855   5
   7   1   3 16206.4 686.430   5
  -7   1   3 16551.7 651.130   5
   1   7   3 16232.8 697.490   5
   7  -1   3 15348.8 707.429   3
   1  -7   3 15789.0 589.781   3
   7   1   3 16137.7 617.817  10
   1   7   3 15434.2 613.100  11
   7  -1   3 15485.7 662.308  10
   1  -7   3 16476.5 742.784  11
  -1   7   3 16679.4 695.967  12
   1   7   3 15753.8 627.036  12
   7  -1   3 14659.8 687.501  11
   7   1   3 15636.8 712.346  11
  -1   7   3 15928.2 550.851  11
   1  -7   3 15566.0 705.204  10
  -1  -7   3 16134.0 707.156  10
  -1  -7   3 15827.7 584.084   7
  -1   7   4 2591.17 315.388   7
   7  -1   4 3312.57 356.909   5
  -7   1   4 3173.96 367.878   7
   1   7   4 2730.83 308.879   7
  -7  -1   4 2935.92 335.979   7
  -1  -7   4 3435.83 359.901   5
  -7  -1   4 3065.47 340.497   5
  -7   1   4 3133.52 340.702   5
   7  -1   4 2934.95 354.077   3
  -1   7   4 3236.71 361.368   5
   7   1   4 2598.41 313.304   5
   1   7   4 3306.71 377.943   5
   1  -7   4 3253.84 348.836   5
  -1  -7   4 3118.26 377.464  11
   1  -7   4 3223.52 383.241  11
  -1   7   4 3782.70 363.212  12
   7   1   4 2890.59 355.292  11
   1   7   4 3104.43 311.837  11
   7   1   4 2959.78 311.071  10
   7  -1   4 3456.38 389.110  11
   7  -1   4 2749.39 328.116  10
   1  -7   4 2900.42 357.812  10
  -1  -7   4 3110.88 365.283  10
   1  -7   5 54.3964 150.050   5
  -7   1   5-114.838 167.145   5
   7  -1   5 181.356 129.113   5
  -7   1   5 276.148 115.484   7
   7  -1   5 64.7132 123.991  10
  -2   7  -5 143.248 153.235   6
   2   7  -5 267.683 145.745  12
  -2   7  -4 1639.48 245.062   6
   2  -7  -4 1273.19 226.209   6
  -2  -7  -4 1247.26 221.263   6
  -7   2  -4 1403.50 248.463   6
  -7  -2  -4 1466.99 265.156   6
   2   7  -4 1845.40 272.846  12
   7   2  -4 1561.87 268.932  12
   7  -2  -4 1741.03 289.448   9
   7   2  -4 1844.02 307.860   9
   2  -7  -4 1633.11 264.460   8
   2   7  -4 1728.96 275.889   9
  -2   7  -4 1537.58 286.020   9
  -2  -7  -4 1788.80 316.957   8
  -7  -2  -4 1454.02 248.332   9
  -7   2  -4 1010.29 225.467   9
  -7  -2  -3 2646.50 316.160   6
  -2   7  -3 3286.10 276.415   6
   2  -7  -3 2978.91 265.316   6
  -2  -7  -3 3190.89 298.030   6
  -7   2  -3 3024.24 315.001   6
   7  -2  -3 3613.50 315.747   2
   7  -2  -3 3408.19 317.513   1
   7   2  -3 3335.34 311.350   1
   7   2  -3 3628.04 349.227  12
  -2   7  -3 3276.62 290.717  12
   2   7  -3 3755.17 347.107  12
  -7  -2  -3 3371.49 327.388   9
   2  -7  -3 3351.01 339.720   8
   7  -2  -3 3718.27 359.146   9
   7   2  -3 3624.38 354.526   9
  -2  -7  -3 3746.84 375.077   8
   2   7  -3 4037.36 340.119   9
  -2   7  -3 3704.20 335.236   9
  -7   2  -3 3773.53 369.360   9
  -7  -2  -2 526.561 88.5645   7
  -7   2  -2 635.815 150.983   6
  -7  -2  -2 595.261 156.057   6
  -2   7  -2 854.937 116.909   6
   2  -7  -2 825.612 125.669   6
  -2  -7  -2 678.666 126.776   6
   7  -2  -2 517.036 121.529   1
   2   7  -2 971.420 173.547   5
   7   2  -2 592.513 97.4156   2
   7   2  -2 754.607 153.469   5
   7  -2  -2 603.488 144.431   2
   2   7  -2 809.756 172.132  12
   7   2  -2 724.369 172.579  12
  -2   7  -2 443.257 129.321  12
  -2  -7  -2 701.689 171.433   8
   7   2  -2 651.639 148.823   9
  -7  -2  -2 804.430 153.386   9
   2  -7  -2 813.851 168.829   8
   2   7  -2 759.098 147.183   9
  -2   7  -2 839.641 152.613   9
  -7   2  -2 560.615 153.023   9
   7  -2  -2 759.429 117.960   8
  -7  -2  -1 2368.24 243.305   6
  -2  -7  -1 2293.69 182.547   6
  -7   2  -1 2465.18 220.953   6
  -7   2  -1 2476.86 182.606   7
   2   7  -1 2129.57 222.992   5
   2  -7  -1 2204.35 231.979   2
   7  -2  -1 2175.97 223.210   1
  -2  -7  -1 2273.84 186.987   4
   7   2  -1 2358.24 142.471   3
   7  -2  -1 2438.20 232.362   2
   7   2  -1 2510.48 229.809   5
   7  -2  -1 2314.88 200.797   3
  -2   7  -1 2079.50 173.719   5
   7  -2  -1 2497.32 121.106  11
  -7   2  -1 2414.74 154.401  12
  -2   7  -1 2499.75 238.940  12
   2   7  -1 2321.54 236.546  12
   7   2  -1 2538.55 232.740  12
  -7   2  -1 2526.95 254.379   9
  -7  -2  -1 2472.24 230.817   9
   2  -7  -1 2460.94 249.241   8
  -2  -7  -1 2093.73 221.471   8
  -2  -7  -1 2248.42 223.852   7
   2   7  -1 2657.27 184.851   9
  -7  -2  -1 2322.33 198.601   7
   7  -2  -1 2187.24 193.829   8
  -2   7  -1 2231.79 182.229   9
  -7   2   0 7755.53 368.153   6
  -7   2   0 8167.93 380.054   7
  -2  -7   0 7588.28 296.608   6
  -7  -2   0 7693.83 409.087   6
  -7  -2   0 8092.77 394.493   7
   7  -2   0 8012.90 381.089   3
   2   7   0 7595.63 391.673   5
   2  -7   0 7728.38 367.948   2
   2  -7   0 7830.25 401.582   4
   7  -2   0 7871.76 406.009   1
   7   2   0 7958.89 331.149   3
   7  -2   0 7988.52 251.523   5
   7  -2   0 7550.77 394.282   2
   7   2   0 7826.45 382.465   5
  -2   7   0 7585.87 295.127   5
   2  -7   0 7689.36 355.919  10
  -2   7   0 7993.87 416.773  12
   2   7   0 7847.03 405.969  12
   7  -2   0 7701.08 408.461  10
   7  -2   0 7696.72 289.204  11
   7   2   0 7379.47 329.279  12
  -2  -7   0 7869.59 242.946  10
   7   2   0 7446.27 370.218  11
  -2  -7   0 7603.35 397.733   7
   2  -7   0 7696.32 393.682   8
  -2  -7   0 8165.18 373.767   8
  -2  -7   0 8021.31 170.100   9
  -2   7   0 8335.76 256.575   9
   2   7   1 2324.53 228.989   5
   7   2   1 2607.39 236.758   5
  -7   2   1 2339.88 161.820   5
  -7  -2   1 2706.91 254.085   7
  -2   7   1 2411.56 114.860   6
  -7   2   1 2563.26 249.060   7
  -2   7   1 2221.59 182.240   5
   7  -2   1 2682.23 170.660   5
   7  -2   1 2462.09 223.102   1
   2  -7   1 2529.74 245.117   4
  -2  -7   1 2525.25 137.441   2
   2  -7   1 2329.29 185.203   2
   2  -7   1 2517.25 237.033   3
   7  -2   1 2532.99 242.867   3
   2   7   1 2392.55 237.271  11
  -2   7   1 2400.53 181.532  11
   7  -2   1 2584.74 242.725  10
   2  -7   1 2673.63 233.507  10
  -2   7   1 2417.66 244.097  12
   2   7   1 2394.71 232.151  12
   7   2   1 2424.19 193.438  10
   7   2   1 2510.43 235.223  11
   7   2   1 2150.14 138.890  12
   7  -2   1 2240.91 207.771  11
  -2  -7   1 2576.70 190.193   8
  -2   7   1 2568.01 132.572   9
  -2  -7   1 2370.15 227.695   7
  -2  -7   1 2534.07 195.655  10
   2  -7   1 2433.89 226.823   8
  -2  -7   2 821.489 140.636   7
  -7  -2   2 625.109 151.244   7
  -7   2   2 637.182 152.416   7
   2  -7   2 695.734 121.456   5
   7  -2   2 653.636 123.529   5
   2  -7   2 592.602 153.218   4
  -7  -2   2 649.559 140.114   5
  -2   7   2 776.683 146.867   5
  -7   2   2 707.944 131.608   5
   7  -2   2 783.506 167.310   3
   7  -2   2 818.074 133.335   1
   7   2   2 706.288 151.200   5
   2   7   2 812.420 158.450   5
   2  -7   2 627.157 146.443   3
   2   7   2 672.994 157.972  11
   2  -7   2 575.493 150.943  11
   7  -2   2 654.494 151.909  11
   7   2   2 480.098 114.657  11
  -2   7   2 759.517 171.486  12
   2   7   2 603.237 138.217  12
  -2   7   2 782.471 111.255  11
   2  -7   2 486.968 113.387  10
  -2  -7   2 629.059 127.820  10
   7   2   2 596.752 116.394  10
   7  -2   2 762.505 151.121  10
   7   2   3 3426.61 336.867   5
  -7   2   3 3300.82 352.009   7
  -7  -2   3 3272.69 330.329   7
  -2  -7   3 3400.04 320.836   5
  -2   7   3 2901.64 319.095   7
   7  -2   3 3194.38 283.177   5
  -7  -2   3 3287.47 314.125   5
  -2   7   3 3622.30 311.639   5
   2  -7   3 3601.94 308.197   5
  -7   2   3 3319.24 285.173   5
   2   7   3 3570.16 354.035   5
   7  -2   3 3106.03 335.347   3
   2  -7   3 3627.17 304.919   3
   2   7   3 3519.48 299.399  12
   7   2   3 3234.55 269.840  10
   7  -2   3 3529.83 324.297  10
   2  -7   3 3345.27 338.234  10
   2  -7   3 3418.09 354.887  11
   7  -2   3 3078.17 332.618  11
   7   2   3 3470.25 355.689  11
   2   7   3 3616.62 321.437  11
  -2  -7   3 3199.03 320.877  10
  -2  -7   3 3017.15 277.646   7
  -2   7   4 1250.38 238.217   7
  -7  -2   4 2017.01 292.459   7
  -7   2   4 1645.40 267.662   7
   2   7   4 1322.14 258.769   5
   7  -2   4 1104.26 217.767   5
  -7  -2   4 1553.63 248.416   5
  -2  -7   4 1662.69 270.209   5
   2  -7   4 1645.30 252.073   5
  -7   2   4 1620.57 231.415   5
   7  -2   4 1529.38 271.220   3
  -2   7   4 1145.94 220.180   5
   7   2   4 948.465 213.967   5
   2  -7   4 1330.30 267.612  11
   7  -2   4 1770.32 293.636  11
   2   7   4 1186.94 215.610  11
   7   2   4 1258.86 259.133  11
   2  -7   4 1177.66 247.531  10
   7  -2   4 1246.40 241.918  10
  -2  -7   4 1607.69 282.051  10
   2  -7   5-76.4928 141.955   5
  -7   2   5-46.6595 132.515   5
   7  -2   5-76.5235 136.751   5
  -7   2   5-210.664 165.374   7
   3   7  -5 4271.10 457.080  12
  -7  -3  -5 4343.31 469.242   9
  -3   7  -4 12659.5 648.246   6
  -3  -7  -4 11707.9 661.236   6
  -7   3  -4 11399.9 661.507   6
  -7  -3  -4 11929.2 719.365   6
   7  -3  -4 11516.7 621.155   2
   3   7  -4 12481.3 689.479  12
   7   3  -4 14012.4 755.990  12
   3  -7  -4 12346.0 703.050   8
  -3   7  -4 11619.3 688.470   9
   3   7  -4 12495.5 700.872   9
   7  -3  -4 11816.3 704.526   9
  -7  -3  -4 11585.3 651.126   9
  -7   3  -4 11976.1 715.412   9
   7   3  -4 12037.9 724.662   9
   3  -7  -3 15822.1 593.231   6
  -3   7  -3 16645.5 606.582   6
  -3  -7  -3 16320.6 679.192   6
  -7   3  -3 15977.0 683.831   6
  -7  -3  -3 16285.0 761.211   6
   7  -3  -3 16202.7 676.340   2
   7  -3  -3 14998.9 654.911   1
  -3   7  -3 16757.8 628.051  12
   7   3  -3 17132.5 751.536  12
   3   7  -3 16585.5 722.227  12
   7  -3  -3 17025.2 598.684   8
   3  -7  -3 16996.5 742.280   8
   7   3  -3 16606.4 752.835   9
   3   7  -3 16524.8 687.163   9
  -3   7  -3 16699.5 713.294   9
  -7  -3  -3 15672.7 673.729   9
  -7   3  -3 16233.6 747.770   9
  -3   7  -2 23571.9 567.721   6
  -3  -7  -2 21990.1 687.672   6
  -7   3  -2 24275.6 732.242   6
  -7  -3  -2 22340.8 792.152   6
   3   7  -2 24602.6 809.867   5
   7  -3  -2 25239.4 778.946   2
   3  -7  -2 23597.6 802.199   2
   7  -3  -2 23188.7 776.112   1
   7   3  -2 23492.9 776.768   5
  -3   7  -2 22483.5 700.071  12
   3   7  -2 23036.3 792.342  12
   7   3  -2 24176.6 802.452  12
   7  -3  -2 24636.5 678.126   8
  -7  -3  -2 23010.4 732.594   9
   3  -7  -2 24374.9 812.521   8
  -7  -3  -2 23220.5 594.753   7
   7   3  -2 24192.4 809.714   9
   3   7  -2 25012.5 707.761   9
  -3   7  -2 23173.6 710.808   9
  -7   3  -2 22569.9 796.140   9
  -7   3  -1 61955.7 922.752   7
  -3  -7  -1 60374.3 993.980   6
  -7   3  -1 58714.1 1014.54   6
  -7  -3  -1 58187.0 1183.06   6
   3   7  -1 61018.5 1184.88   5
  -3  -7  -1 62560.1 929.493   4
   3  -7  -1 62530.7 1177.79   2
   7   3  -1 60722.0 1145.93   5
   7  -3  -1 61515.2 1157.60   2
   7  -3  -1 61276.1 1202.07   1
   7  -3  -1 60434.2 1042.52   3
   7   3  -1 61622.8 644.320   3
  -7   3  -1 60648.0 840.489  12
  -3   7  -1 59269.8 1124.78  12
   7   3  -1 61943.4 1131.60  12
   3   7  -1 61029.2 1199.87  12
  -7   3  -1 57030.6 1161.66   9
  -7  -3  -1 61183.4 1100.37   9
   3  -7  -1 60342.0 1187.75   8
  -3  -7  -1 61301.3 1156.32   8
   3   7  -1 63414.6 911.070   9
  -7  -3  -1 60676.0 1032.63   7
  -3  -7  -1 61227.6 1165.60   7
   7  -3  -1 59826.8 1051.83   8
  -3   7  -1 61605.9 968.959   9
  -7   3   0 69863.6 1054.87   6
  -7  -3   0 73680.7 1218.62   7
  -3  -7   0 73882.8 1029.45   6
  -7   3   0 70249.9 561.059   5
  -7  -3   0 71574.7 1267.62   6
  -7   3   0 73641.4 1153.82   7
   3  -7   0 71461.5 1236.39   4
   3  -7   0 72951.3 1165.39   2
  -3   7   0 72139.5 772.120   5
   3   7   0 70383.3 1241.31   5
   7  -3   0 68560.0 579.814   5
   7  -3   0 74428.7 1271.35   1
   7   3   0 72680.3 1213.75   5
   7  -3   0 72899.0 1237.25   2
   7  -3   0 73005.3 1188.84   3
  -3  -7   0 74496.9 655.263  10
  -3   7   0 69947.1 1222.48  12
   3   7   0 72533.6 1231.27  12
   7  -3   0 73897.6 1293.27  10
   7   3   0 73754.9 1065.59  12
   7  -3   0 71906.5 838.770  11
   3  -7   0 70781.5 1148.73  10
   7   3   0 72659.3 1208.18  11
  -3   7   0 74697.3 895.863   9
   3  -7   0 72326.2 1242.11   8
  -3  -7   0 69500.5 1229.80   7
  -3  -7   0 73712.8 1099.03   8
   7  -3   0 73176.6 1198.59   8
  -3  -7   0 68715.2 658.737   9
  -7   3   1 60925.8 1179.75   7
   3   7   1 60298.8 1175.39   5
   7   3   1 62736.2 1165.89   5
   3  -7   1 59918.8 791.713   5
  -3   7   1 59541.6 832.414   5
  -7   3   1 61682.0 734.859   5
  -7  -3   1 63104.7 1214.08   7
   7  -3   1 62160.5 708.787   5
  -3  -7   1 64015.2 636.025   2
   7  -3   1 61633.2 1180.96   3
   3  -7   1 61106.6 1179.52   4
   3  -7   1 60342.1 1149.23   3
   3  -7   1 60588.5 1016.54   2
   7  -3   1 61934.3 1115.58   1
  -3   7   1 60866.6 1206.08  12
  -3   7   1 59666.2 791.148  11
   3  -7   1 61525.2 1075.30  11
   3   7   1 59831.1 1173.52  11
   7  -3   1 61506.5 1190.43  10
   7   3   1 62553.6 883.930  10
   7  -3   1 60820.3 1010.72  11
   7   3   1 59966.6 803.567  12
   3   7   1 59811.4 1103.91  12
   7   3   1 60593.7 1163.39  11
   3  -7   1 59957.9 1132.04  10
  -3  -7   1 61124.2 876.208   8
  -3  -7   1 62518.8 930.478  10
  -3  -7   1 60220.4 1156.76   7
   3  -7   1 61338.4 1148.68   8
   3   7   2 23275.7 797.209   5
  -7  -3   2 22800.8 793.967   7
  -7   3   2 23742.5 822.410   7
   7  -3   2 23546.6 597.853   5
   3  -7   2 22940.5 612.963   5
   7   3   2 23243.5 776.345   5
  -3   7   2 23052.2 641.945   5
  -7   3   2 23989.9 611.512   5
   3  -7   2 24031.0 782.795   4
   7  -3   2 24589.7 819.306   3
   3  -7   2 23688.4 748.147   3
   3   7   2 23247.0 687.189  12
   7   3   2 22730.0 575.373  10
   3  -7   2 22531.8 759.389  11
  -3   7   2 22849.1 794.005  12
   7   3   2 23154.3 798.458  11
   7  -3   2 23105.2 789.853  10
  -3   7   2 23797.5 478.705  11
   3   7   2 22862.7 758.448  11
   3  -7   2 23570.4 792.637  10
   7  -3   2 22596.1 742.432  11
  -3  -7   2 22714.7 739.151   7
  -7   3   3 16964.1 632.690   5
   7   3   3 16714.6 735.193   5
   3   7   3 16394.1 742.502   5
   7  -3   3 16018.9 610.113   5
  -7  -3   3 16326.8 724.237   7
  -7   3   3 16712.8 764.576   7
  -7  -3   3 16796.2 717.041   5
  -3   7   3 15484.6 725.694   7
  -3   7   3 16986.6 653.452   5
  -3  -7   3 17619.4 738.619   5
   3  -7   3 16815.1 632.597   5
   3  -7   3 16906.0 699.887   4
   3  -7   3 16165.5 666.630   3
   7  -3   3 16848.9 751.026   3
   3   7   3 16588.5 610.477  12
   7  -3   3 16056.4 724.094  11
   7  -3   3 16884.7 739.596  10
   3  -7   3 17568.8 769.018  11
   7   3   3 15798.5 738.527  11
   3   7   3 16806.7 712.290  11
   3  -7   3 16630.3 755.534  10
  -3  -7   3 16647.1 662.268   7
   3  -7   4 12779.4 652.698   5
  -7   3   4 13185.1 660.173   5
  -3   7   4 11776.0 646.495   5
  -7  -3   4 11425.9 659.500   7
   7  -3   4 12728.9 647.860   5
  -7   3   4 11976.4 707.539   7
  -3   7   4 11659.5 683.078   7
  -3  -7   4 13323.8 723.311   5
  -7  -3   4 12698.9 701.493   5
   3   7   4 12101.1 720.484   5
   7   3   4 12100.2 709.609   5
   3  -7   4 12112.9 645.391   4
   7  -3   4 12771.0 726.908   3
   3  -7   4 11642.5 617.702   3
   7  -3   4 12283.9 718.516  11
   3  -7   4 12392.1 732.183  11
   7  -3   4 11886.6 699.500  10
   7   3   4 11755.2 707.011  11
   3   7   4 12048.7 665.877  11
   3  -7   4 11141.5 700.199  10
  -3  -7   4 12339.2 719.637  10
  -7   3   5 5143.99 483.155   5
  -3   7   5 5068.48 498.442   5
  -4   7  -4 1350.27 237.524   6
  -7   4  -4 1859.32 279.794   6
  -4  -7  -4 1618.99 268.871   6
  -7  -4  -4 1616.43 291.906   6
   4  -7  -4 1314.91 271.652   2
   7  -4  -4 1605.58 263.172   2
   4   7  -4 1768.67 279.093  12
   7   4  -4 2145.08 324.530  12
   7  -4  -4 1311.34 262.500   9
   4  -7  -4 1417.48 246.103   8
   7   4  -4 1426.22 272.342   9
   4   7  -4 1646.22 292.573   9
  -4   7  -4 1384.47 288.243   9
  -7  -4  -4 1310.32 252.182   9
  -7   4  -4 1434.28 286.398   9
  -7  -4  -3 407.875 151.820   6
  -4   7  -3 433.129 125.546   6
  -7   4  -3 416.660 136.870   6
  -4  -7  -3 483.887 151.535   6
   7  -4  -3 481.386 150.895   2
   4  -7  -3 462.042 169.692   2
  -4   7  -3 508.642 133.181  12
   4   7  -3 358.383 143.767  12
   7   4  -3 114.619 131.909  12
   4  -7  -3 654.863 180.684   8
   7   4  -3 322.441 124.938   9
   4   7  -3 349.874 144.962   9
  -4   7  -3 395.352 154.843   9
  -7   4  -3 183.667 147.603   9
   7  -4  -3 376.589 116.726   8
  -7  -4  -3 354.488 123.212   9
  -7   4  -2 710.107 143.572   6
  -4  -7  -2 519.863 141.627   6
  -7  -4  -2 1029.85 199.751   6
  -7  -4  -2 724.235 128.938   7
  -4   7  -2 573.992 108.480   6
   4   7  -2 794.675 172.160   5
   7   4  -2 729.321 159.890   5
   4  -7  -2 695.126 177.833   2
   7  -4  -2 706.862 153.552   1
   7  -4  -2 670.859 164.361   2
  -4   7  -2 651.978 145.146  12
   4   7  -2 711.103 177.358  12
   7   4  -2 1074.80 209.951  12
   4  -7  -2 690.335 155.091   8
   7   4  -2 901.649 185.785   9
   4   7  -2 554.542 133.274   9
  -7   4  -2 573.750 153.405   9
  -7  -4  -2 939.297 166.938   9
   7  -4  -2 818.806 156.794   8
  -4   7  -2 636.337 137.082   9
  -7   4  -1 852.477 136.115   6
  -4  -7  -1 706.515 125.790   6
  -7  -4  -1 872.203 168.024   6
  -4   7  -1 610.272 69.5743   6
  -4  -7  -1 535.071 123.976   7
  -7  -4  -1 1085.13 165.340   7
  -7   4  -1 966.920 129.800   7
   7   4  -1 767.725 163.122   5
   4   7  -1 753.063 155.008   5
   7  -4  -1 803.022 164.702   2
   7   4  -1 837.259 78.6526   3
   7  -4  -1 730.787 153.213   1
   4  -7  -1 798.946 148.599   2
   4   7  -1 825.255 154.578  12
   7   4  -1 859.377 162.315  12
  -7   4  -1 774.561 115.996  12
  -4   7  -1 777.988 144.898  12
  -4  -7  -1 829.436 175.736   8
   4   7  -1 504.889 97.5708   9
  -7   4  -1 546.689 144.985   9
   7  -4  -1 633.287 133.240   8
  -7  -4  -1 848.614 139.332   9
  -4   7  -1 1046.50 148.741   9
   4  -7  -1 782.418 163.582   8
  -7  -4   0 12545.0 546.752   6
  -7   4   0 12085.5 424.571   6
  -4  -7   0 12536.5 468.494   6
  -7   4   0 12442.4 496.571   7
   7  -4   0 12903.3 548.523   2
   7  -4   0 12648.9 549.232   1
   7  -4   0 13271.1 538.070   3
   4  -7   0 12925.0 526.852   2
   4   7   0 12545.8 556.752   5
   7   4   0 12782.4 543.195   5
  -4   7   0 12561.1 249.242   5
  -4  -7   0 12825.8 257.414  10
   7   4   0 12203.7 532.710  11
  -4   7   0 12932.2 540.793  12
   7  -4   0 13094.4 572.365  10
   7  -4   0 12789.8 351.308  11
   4   7   0 13016.1 536.242  12
   7   4   0 12802.1 479.562  12
   4  -7   0 13096.1 533.251  10
  -4   7   0 13300.1 427.567   9
  -7   4   0 12050.7 520.955   9
  -4  -7   0 12473.5 459.299   8
   7  -4   0 12580.0 531.122   8
  -7  -4   0 12559.5 527.601   7
   4  -7   0 12888.9 549.426   8
  -4  -7   0 13582.0 564.916   7
  -4  -7   1 857.810 154.406   7
  -7  -4   1 803.087 161.447   7
  -7   4   1 983.236 172.248   7
   4  -7   1 872.191 153.057   2
   4  -7   1 864.379 175.942   4
  -7   4   1 860.566 78.5461   5
  -4   7   1 790.578 91.5160   5
   4  -7   1 753.235 87.2502   5
   4   7   1 756.240 157.413   5
   7  -4   1 582.524 130.339   3
   7   4   1 965.384 176.802   5
   4  -7   1 958.339 166.017   3
   7   4   1 1033.87 183.372  11
   7   4   1 664.616 107.151  12
   4  -7   1 1074.01 157.147  11
  -4   7   1 1003.49 167.306  12
   4   7   1 798.884 173.649  11
  -4   7   1 746.382 88.7862  11
   7  -4   1 933.136 139.374  11
   4   7   1 801.057 152.340  12
   7  -4   1 717.712 153.473  10
   4  -7   1 924.106 167.197  10
   4  -7   1 807.883 155.577   8
  -4  -7   1 770.212 103.324   8
  -4   7   2 484.970 151.326   7
  -4  -7   2 783.334 162.547   7
  -7  -4   2 944.746 185.079   7
  -7   4   2 549.334 147.789   7
   4  -7   2 791.508 162.790   4
   4  -7   2 743.026 159.297   3
   4   7   2 577.958 161.617   5
   4  -7   2 818.778 125.265   5
  -7   4   2 899.373 132.521   5
   7  -4   2 655.329 155.850   3
  -4   7   2 728.222 121.609   5
   7   4   2 754.881 182.945   5
   4   7   2 838.303 167.276  11
   4  -7   2 739.032 160.328  11
   7  -4   2 684.711 148.886  11
   7   4   2 887.637 182.332  11
   4   7   2 812.096 149.561  12
   7  -4   2 1046.00 188.967  10
   4  -7   2 673.675 159.710  10
  -4   7   3 284.200 115.815   7
  -4  -7   3 536.159 139.642   7
  -7  -4   3 695.259 177.737   7
  -7   4   3 371.559 148.596   7
  -7  -4   3 510.900 153.574   5
   4  -7   3 462.521 148.327   4
   4   7   3 577.192 183.993   5
  -4  -7   3 365.041 117.873   5
   4  -7   3 412.008 123.718   5
  -7   4   3 475.570 104.413   5
   7  -4   3 365.555 143.660   3
  -4   7   3 625.257 152.505   5
   4  -7   3 631.126 163.664   3
   7   4   3 597.513 164.549   5
   4  -7   3 318.414 134.550  11
   7  -4   3 348.315 157.217  11
   7   4   3 327.162 132.724  11
   4   7   3 180.107 109.129  11
   7  -4   3 431.201 156.079  10
   4  -7   3 342.326 149.418  10
  -7  -4   4 1664.51 247.468   7
  -7   4   4 1207.54 249.895   7
  -4   7   4 1357.25 268.933   7
   4   7   4 2100.35 317.694   5
   4  -7   4 1520.07 238.299   4
  -4  -7   4 1801.76 293.787   5
  -7  -4   4 1679.88 281.561   5
  -7   4   4 1502.30 242.226   5
   7  -4   4 1191.04 242.771   3
  -4   7   4 1521.05 232.110   5
   7   4   4 1538.40 271.904   5
   4  -7   4 1679.57 252.724   3
   4  -7   4 1549.74 270.882  11
   7  -4   4 1332.93 269.757  11
   7   4   4 1497.85 287.897  11
   4   7   4 1611.01 271.809  11
   4  -7   4 1577.90 279.739  10
   7  -4   4 1629.89 288.955  10
  -4   7   5 165.297 140.181   5
  -7   5  -4 5679.83 465.486   6
  -5  -7  -4 6021.35 506.817   6
  -7  -5  -4 5669.55 515.135   6
   7  -5  -4 5989.66 494.432   2
   5  -7  -4 5697.16 514.619   2
   5   7  -4 6192.37 530.041  12
   7   5  -4 5730.18 507.319  12
   5  -7  -4 5355.25 462.676   8
   7   5  -4 5730.46 528.802   9
   5   7  -4 6790.49 553.326   9
  -5   7  -4 5854.46 521.257   9
  -7   5  -4 5663.84 512.639   9
  -7   5  -3 4636.22 365.149   6
  -5  -7  -3 5047.60 416.387   6
  -7  -5  -3 4686.71 427.240   6
   5  -7  -3 4750.28 421.140   2
   7  -5  -3 4682.86 404.685   2
   5   7  -3 5360.03 444.502  12
   7   5  -3 5185.46 442.756  12
   7  -5  -3 5090.63 386.263   8
   5  -7  -3 4527.60 396.691   8
   7   5  -3 4532.46 411.958   9
   5   7  -3 4835.29 403.856   9
  -5   7  -3 4342.46 388.373   9
  -7  -5  -3 4307.09 345.322   9
  -7   5  -3 4334.96 403.446   9
  -5   7  -2 19588.6 539.788   6
  -7   5  -2 20413.0 645.048   6
  -5  -7  -2 18937.0 712.503   6
  -7  -5  -2 19271.2 764.894   6
   5  -7  -2 19606.2 774.559   2
   7  -5  -2 19699.8 754.877   2
   5   7  -2 20313.7 795.326   5
   7   5  -2 19425.0 770.030   5
  -5   7  -2 19110.2 636.636  12
   7   5  -2 21021.1 789.743  12
   5   7  -2 20053.5 779.116  12
   7  -5  -2 21012.5 726.509   8
  -7  -5  -2 19036.8 635.924   7
   5  -7  -2 20395.0 768.986   8
  -7  -5  -2 18799.4 631.594   9
  -5  -7  -2 20774.1 722.005   7
   7   5  -2 21297.2 774.761   9
   5   7  -2 20397.6 698.283   9
  -5   7  -2 19192.8 700.538   9
  -7   5  -2 19135.3 754.847   9
  -7   5  -1 17411.1 508.404   6
  -5  -7  -1 16742.0 607.122   6
  -7  -5  -1 15921.0 649.080   6
  -7   5  -1 16613.8 529.277   7
   7  -5  -1 16122.0 647.551   2
   7   5  -1 17054.1 674.568   5
   5   7  -1 16989.3 687.660   5
   5  -7  -1 16991.5 667.062   2
  -7   5  -1 17082.5 541.089  12
  -5   7  -1 16340.4 595.843  12
   5   7  -1 17394.4 673.238  12
   7   5  -1 17450.0 654.031  12
  -7   5  -1 15972.9 632.521   9
   5  -7  -1 16256.2 658.110   8
  -7  -5  -1 16831.5 560.024   9
  -5  -7  -1 16276.9 632.100   7
  -7  -5  -1 16376.4 607.946   7
   7  -5  -1 15833.8 620.209   8
  -5   7  -1 15999.2 568.536   9
  -7   5   0 12044.4 399.313   6
  -5  -7   0 12719.8 514.250   6
  -7  -5   0 13149.0 568.824   6
  -7   5   0 12675.4 524.350   7
   7  -5   0 12912.8 564.882   2
   7  -5   0 12496.7 550.261   3
   5  -7   0 13266.0 558.155   2
   7   5   0 12505.0 566.938   5
   5   7   0 11817.1 563.825   5
   7   5   0 11949.4 558.806  11
   7  -5   0 12989.4 354.511  11
  -5   7   0 12544.5 545.176  12
   5   7   0 12454.6 540.089  12
   7  -5   0 13061.9 586.062  10
   7   5   0 12666.2 500.271  12
   5  -7   0 12694.2 556.487  10
  -5   7   0 12960.8 467.796   9
  -7   5   0 12090.0 520.741   9
  -5  -7   0 11713.7 450.510   8
  -5  -7   0 12608.3 267.478  10
  -5  -7   0 12308.1 555.119   7
   7  -5   0 12870.5 566.518   8
  -7  -5   0 13394.3 568.599   7
   5  -7   0 13410.6 591.370   8
  -7   5   1 16081.5 495.782   6
  -7   5   1 17028.3 667.037   7
  -7  -5   1 16392.0 653.234   6
  -5  -7   1 17576.7 623.507   6
   5   7   1 16540.7 679.286   5
   7   5   1 16118.3 660.044   5
   5  -7   1 15915.2 644.295   4
   7  -5   1 16510.4 667.502   3
   5  -7   1 16558.4 612.860   2
   5  -7   1 16097.2 651.195   3
   7  -5   1 16398.1 671.090  10
   5  -7   1 16227.5 557.377  11
   5  -7   1 16926.2 666.676  10
  -5   7   1 16990.0 672.016  12
   7   5   1 16859.5 514.952  12
   7  -5   1 16162.7 536.537  11
   5   7   1 17360.9 599.406  12
   7   5   1 16054.7 663.372  11
   5   7   1 16174.8 667.814  11
  -5  -7   1 16595.4 665.068   7
  -7  -5   1 16616.6 671.403   7
   5  -7   1 16373.7 660.233   8
  -5   7   2 19931.2 548.618   5
  -7   5   2 20114.3 798.377   7
  -5   7   2 18903.0 777.116   7
   5   7   2 19865.0 789.664   5
   7   5   2 20460.9 798.036   5
  -7  -5   2 19308.9 768.372   7
   5  -7   2 20259.8 742.857   4
   7  -5   2 19863.8 784.098   3
   5  -7   2 20290.2 763.137   3
   5  -7   2 19311.4 774.864  10
   7  -5   2 18934.5 703.770  11
   5  -7   2 19057.8 709.982  11
   5   7   2 19618.2 621.563  12
   7  -5   2 19895.6 791.142  10
   7   5   2 20195.4 797.076  11
   5   7   2 20223.8 779.810  11
  -5  -7   2 19363.6 748.017   7
  -7  -5   3 4978.73 429.994   5
  -7  -5   3 4740.02 410.140   7
   5   7   3 5308.27 462.688   5
   7   5   3 3948.14 396.645   5
  -5  -7   3 4949.65 418.727   5
  -5   7   3 4626.49 334.761   5
  -7   5   3 3911.33 398.109   7
  -5   7   3 4295.07 413.906   7
   7  -5   3 4065.55 393.557   3
   5  -7   3 4688.80 381.955   4
   5  -7   3 5007.65 418.616   3
   5   7   3 4559.46 414.330  11
   7  -5   3 4459.66 406.556  10
   5  -7   3 4511.64 406.379  11
   5  -7   3 4655.10 422.915  10
   7   5   3 4239.09 417.710  11
   7  -5   3 4669.91 406.422  11
  -5  -7   3 4994.96 402.951   7
   7   5   4 5883.34 526.525   5
   5   7   4 5558.15 520.387   5
  -7   5   4 5174.70 498.086   7
  -5   7   4 5584.64 510.287   7
  -5  -7   4 6918.33 558.310   5
  -7  -5   4 5614.70 494.181   5
  -7  -5   4 5697.55 479.617   7
   5  -7   4 5839.17 450.565   4
   7  -5   4 5304.75 495.907   3
   5  -7   4 5858.76 479.266   3
   5  -7   4 5161.07 499.374  11
   7  -5   4 5600.70 517.767  10
   7   5   4 5739.60 527.924  11
   5   7   4 5928.69 507.724  11
   7  -5   4 6286.65 536.168  11
   5  -7   4 5011.62 486.756  10
  -6  -7  -4 396.862 199.968   6
  -7  -6  -4 168.205 158.783   6
   7  -6  -4 50.7629 150.945   2
   6  -7  -4 185.633 146.805   2
   6   7  -4 126.006 148.403  12
   7   6  -4 283.904 176.239  12
   7   6  -4 281.776 208.100   9
   6   7  -4-100.632 170.245   9
  -6   7  -4 156.008 136.641   9
  -7   6  -4-211.889 172.276   9
   6  -7  -4 355.931 143.300   8
  -7  -6  -3 486.936 160.534   6
  -7   6  -3 650.195 165.354   6
  -6  -7  -3 458.733 145.798   6
   6  -7  -3 521.359 176.111   2
   7  -6  -3 470.879 179.681   2
   6   7  -3 426.894 184.634  12
   7   6  -3 524.808 166.763  12
  -7   6  -3 823.002 195.922   9
   7   6  -3 495.904 155.671   9
   6   7  -3 569.332 178.434   9
  -6   7  -3 810.339 215.967   9
   7  -6  -3 524.647 155.027   8
   6  -7  -3 753.732 182.468   8
  -6  -7  -2 873.777 190.843   6
  -7  -6  -2 802.355 185.540   6
  -6  -7  -2 1013.21 182.053   7
  -7  -6  -2 810.013 150.709   7
  -7   6  -2 585.635 112.648   6
   6   7  -2 1022.55 187.596   5
   7   6  -2 669.630 173.961   5
   6  -7  -2 851.291 201.471   2
   7  -6  -2 970.743 204.469   2
   6   7  -2 1105.00 207.718  12
   7   6  -2 955.315 206.599  12
  -6   7  -2 880.413 147.041  12
   7   6  -2 639.540 176.018   9
   6   7  -2 779.166 157.777   9
  -7  -6  -2 536.599 118.251   9
  -7   6  -2 699.412 183.322   9
  -6   7  -2 759.126 173.321   9
   7  -6  -2 540.966 133.787   8
   6  -7  -2 728.134 166.351   8
  -6   7  -1 1445.16 186.648   7
  -6  -7  -1 1414.92 210.162   6
  -7  -6  -1 1261.12 195.154   6
  -7   6  -1 1714.90 162.684   6
  -7  -6  -1 1356.69 185.015   7
  -6  -7  -1 1324.05 193.296   7
  -7   6  -1 1291.39 169.831   7
   6   7  -1 1340.67 218.860   5
   7   6  -1 1366.93 214.724   5
   7  -6  -1 1237.63 206.653   2
   6  -7  -1 1513.21 230.833   2
   6   7  -1 1546.56 223.633  12
   7   6  -1 1284.32 197.904  12
  -7   6  -1 1449.18 181.821  12
  -6   7  -1 1406.69 187.689  12
  -6   7  -1 1469.15 197.925   9
  -7   6  -1 1644.30 221.793   9
  -7  -6  -1 1250.63 164.410   9
   7  -6  -1 1370.11 208.029   8
   6  -7  -1 1505.93 225.234   8
  -6   7   0-49.4908 77.9744   7
  -7   6   0 26.5426 45.7177   6
  -6  -7   0 34.6849 93.2004   6
  -7  -6   0 45.1941 104.046   6
  -6  -7   0-10.1746 86.1400   7
  -7  -6   0 57.8657 80.6808   7
  -7   6   0 29.1509 65.7027   7
   6  -7   0 80.9487 113.770   3
   6  -7   0-116.973 102.814   2
   7  -6   0-22.9608 107.373   2
   6   7   0 13.2417 108.250   5
   7   6   0-114.846 104.870   5
   7  -6   0-169.681 109.547   3
   6   7   0 100.398 82.3702  12
   7   6   0-12.7577 90.3307  12
  -6   7   0-13.2948 90.2181  12
   7   6   0 121.306 114.757  11
   6   7   0 40.3614 116.116  11
  -7   6   0 63.3209 96.9590  12
   7  -6   0 210.185 133.563  10
  -6  -7   0 182.900 92.8706   8
   7  -6   0 17.1385 84.4759   8
  -6   7   0 151.176 82.5209   9
   6  -7   0 65.6238 96.7185   8
  -7   6   0 55.0470 86.1240   9
   6  -7   0 107.788 94.7541  10
  -6   7   1 1316.43 217.232   7
  -7  -6   1 1549.18 221.564   6
  -6  -7   1 1460.45 199.998   6
  -7   6   1 1556.72 155.736   6
  -6  -7   1 1350.30 216.024   7
  -7  -6   1 1621.89 223.889   7
  -7   6   1 1123.86 196.179   7
   7  -6   1 1764.20 249.014   3
   7   6   1 1484.43 222.278   5
   6  -7   1 1435.96 205.184   2
   7  -6   1 1890.96 243.234   2
   6   7   1 1217.30 216.977   5
   6  -7   1 1597.08 244.311   3
   6   7   1 1114.11 166.996  12
   7   6   1 1531.93 187.112  12
   7   6   1 1259.24 216.756  11
   6  -7   1 1563.96 189.878  11
   6   7   1 1339.27 222.357  11
   7  -6   1 1209.90 157.774  11
  -6   7   1 1588.10 232.285  12
   7  -6   1 1461.35 234.750  10
   7  -6   1 1756.73 248.620   8
   6  -7   1 1670.73 233.645   8
   6  -7   1 1325.42 199.119  10
  -6   7   2 604.583 170.430   7
  -6  -7   2 1055.48 213.077   7
  -7  -6   2 810.418 178.404   7
  -7   6   2 727.109 178.792   7
   6  -7   2 854.787 177.637   4
   7  -6   2 812.338 189.106   3
   6   7   2 550.849 183.140   5
   7   6   2 975.998 192.574   5
   6  -7   2 901.863 197.304   3
   6   7   2 778.397 181.545  11
   6  -7   2 998.375 176.702  11
   7  -6   2 835.497 173.663  11
   7   6   2 970.467 186.771  11
   6  -7   2 932.540 216.765  10
   7  -6   2 657.096 159.664  10
  -6  -7   3 428.380 138.568   7
  -7  -6   3 564.889 163.869   7
  -7   6   3 763.903 205.391   7
  -6   7   3 850.641 200.593   7
   7   6   3 352.449 172.924   5
   6  -7   3 562.634 146.695   4
   7  -6   3 537.914 148.847   4
  -6  -7   3 851.048 201.210   5
   7  -6   3 256.848 137.072   3
  -7  -6   3 530.363 175.674   5
   6  -7   3 981.704 230.122   3
   6   7   3 632.504 203.217   5
   6  -7   3 552.256 152.190  11
   7  -6   3 1039.70 206.469  11
   7   6   3 504.053 178.951  11
   6   7   3 896.800 205.493  11
   7  -6   3 432.951 162.047  10
   6  -7   3 455.479 165.888  10
  -6  -7   4 343.654 141.222   7
  -7  -6   4-92.1950 119.923   7
  -7   6   4 359.148 161.526   7
  -6   7   4 511.298 213.063   7
   7  -6   4 429.940 198.566   3
   7   6   4 89.5892 155.224   5
  -6  -7   4 308.923 185.618   5
  -7  -6   4 77.8295 141.447   5
   6  -7   4 209.656 128.968   3
   6   7   4 44.4441 157.257   5
   6  -7   4-98.3904 129.407  11
   7  -6   4 123.963 140.983  11
   6   7   4 415.286 167.223  11
   7   6   4 200.985 190.332  11
   6  -7   4 678.736 232.729  10
   7  -6   4 436.075 193.817  10
   7  -7  -4 29861.3 1176.63   2
  -7  -7  -4 28392.9 1160.58   6
   7   7  -4 30774.6 1205.28   9
  -7  -7  -3 18902.8 861.713   6
   7  -7  -3 19014.3 870.031   2
   7   7  -3 20233.7 902.810  12
   7  -7  -3 19074.1 822.254   8
   7   7  -3 20207.2 863.406   9
  -7   7  -3 20157.6 882.623   9
  -7  -7  -2 8414.58 535.896   6
   7   7  -2 9394.52 581.891   5
   7  -7  -2 9371.98 571.921   2
   7   7  -2 9287.72 565.241  12
   7  -7  -2 9312.39 548.981   8
  -7  -7  -2 8924.53 501.810   7
  -7   7  -2 8932.56 537.828   9
  -7  -7  -1 9210.73 517.459   6
  -7   7  -1 9290.80 456.092   7
   7   7  -1 9992.45 578.738   5
   7  -7  -1 9682.21 555.033   2
  -7   7  -1 8850.00 456.267  12
   7   7  -1 10146.2 542.585  12
  -7   7  -1 9645.88 505.110   9
  -7  -7  -1 8829.66 491.934   7
   7  -7  -1 9489.14 539.990   8
  -7  -7   0 148659. 2001.49   6
  -7   7   0 144846. 1919.83   7
   7  -7   0 146615. 2046.75   2
   7   7   0 144340. 2124.20   5
   7  -7   0 146861. 2061.63   3
   7   7   0 141528. 2088.84  11
  -7   7   0 145303. 1930.64  12
   7  -7   0 147991. 2126.61  10
   7   7   0 150796. 1937.99  12
  -7   7   0 143782. 1837.15   9
  -7  -7   0 142385. 1640.48   8
   7  -7   0 147678. 2093.96   8
  -7  -7   0 151923. 2110.40   7
   7   7   1 9567.95 563.034   5
  -7  -7   1 9975.72 537.339   6
  -7   7   1 8954.90 534.397   7
   7  -7   1 10106.2 571.793   3
   7  -7   1 9553.89 523.806   2
   7  -7   1 10020.6 571.261  10
   7  -7   1 9235.37 433.815  11
   7   7   1 9788.65 467.753  12
   7   7   1 9078.13 546.335  11
  -7  -7   1 9562.31 552.144   7
   7  -7   1 9379.80 549.402   8
   7   7   2 9938.17 610.933   5
  -7   7   2 8883.46 575.886   7
   7  -7   2 8289.35 545.816   3
   7  -7   2 8705.57 500.361  11
   7  -7   2 9837.60 601.118  10
   7   7   2 9069.07 576.127  11
  -7  -7   2 9285.84 562.614   7
  -7  -7   3 20228.0 895.061   5
  -7   7   3 18395.5 889.787   7
   7   7   3 18362.9 890.145   5
   7  -7   3 19178.4 783.962   4
   7  -7   3 19612.7 885.758   3
   7  -7   3 18324.0 826.167  11
   7   7   3 19474.1 900.274  11
   7  -7   3 19013.5 897.326  10
  -7  -7   3 20077.3 882.509   7
   7  -7   4 29524.6 1170.87   3
   7  -7   4 28353.0 1172.74  11
  -7  -7   4 28396.1 1110.78   7
   0  -8  -4 1416.58 235.124   6
  -8   0  -4 1580.20 264.553   6
   0   8  -4 1483.82 251.040  12
   8   0  -4 1813.36 313.792   9
   0   8  -4 1363.09 250.993   9
   0  -8  -4 1808.56 307.311   8
  -8   0  -4 1328.83 267.841   9
   0  -8  -3 7669.04 434.759   6
  -8   0  -3 8165.99 534.886   6
   8   0  -3 7629.70 484.590   1
   0   8  -3 8306.40 508.250  12
   8   0  -3 9084.97 563.310  12
   0  -8  -3 7537.08 529.110   8
   8   0  -3 7598.78 528.816   9
   0   8  -3 8579.37 496.913   9
  -8   0  -3 7663.80 520.980   9
  -8   0  -2 555.488 151.218   6
   0  -8  -2 663.594 119.170   6
   8   0  -2 635.793 122.739   2
   8   0  -2 510.482 136.507   1
   0   8  -2 772.536 168.064  12
   8   0  -2 641.138 136.073  12
   0  -8  -2 777.289 174.041   8
   0   8  -2 430.113 112.257   9
  -8   0  -2 310.557 128.605   9
   0  -8  -1 10257.9 309.161   6
  -8   0  -1 10879.3 413.547   7
  -8   0  -1 10250.6 500.398   6
   0  -8  -1 10531.1 457.354   4
   8   0  -1 10885.4 464.903   2
   8   0  -1 11100.0 527.839   1
   0   8  -1 10644.8 451.444   5
   8   0  -1 10864.8 428.836   5
   8   0  -1 11125.1 386.836   3
   0   8  -1 10713.2 517.121  12
   8   0  -1 10966.4 483.434  12
   8   0  -1 10560.2 379.684  11
  -8   0  -1 9593.39 501.847   9
   0  -8  -1 11556.5 535.488   8
   0   8  -1 11086.0 362.418   9
   0  -8   0 2068.60 106.995   6
  -8   0   0 1962.45 222.761   6
  -8   0   0 1944.02 205.992   7
   0  -8   0 1850.07 209.285   4
   8   0   0 2154.74 232.993   1
   0   8   0 1950.70 199.714   5
   8   0   0 1893.56 181.884   5
   8   0   0 1987.31 193.786   3
   0  -8   0 1804.88 182.937   2
   0  -8   0 1666.55 155.493  10
   8   0   0 2150.90 192.584  11
   0   8   0 1833.08 229.492  12
   0  -8   0 1780.39 200.747   8
   0   8   1 10484.4 457.577   5
   8   0   1 11074.6 432.391   5
  -8   0   1 11200.6 520.465   7
   8   0   1 10351.1 473.301   1
   0  -8   1 11063.4 368.164   2
   8   0   1 10828.9 490.509   3
   8   0   1 10293.5 462.012  11
   0   8   1 10406.5 449.137  11
   0   8   1 11390.4 525.149  12
   8   0   1 11154.4 487.010  10
   0  -8   1 10649.5 438.975  10
   0  -8   1 10149.9 473.251   7
   0  -8   1 10386.2 451.012   8
   0  -8   2 587.500 129.451   7
  -8   0   2 948.030 200.987   7
   0   8   2 468.442 145.797   5
  -8   0   2 577.415 124.670   5
   8   0   2 429.204 148.728   3
   8   0   2 441.230 101.093   1
   8   0   2 592.966 132.425   5
   0  -8   2 553.507 137.397   5
   0   8   2 747.581 139.582  11
   8   0   2 562.397 145.066  11
   0   8   2 823.406 169.940  12
   0  -8   2 897.213 165.817  10
   8   0   2 636.925 140.493  10
   0  -8   2 549.306 111.032   8
  -8   0   3 8650.41 551.557   7
   0  -8   3 7874.21 476.050   5
  -8   0   3 8110.13 482.095   5
   8   0   3 7473.01 473.166   5
   0   8   3 8133.69 512.429   5
   0   8   3 7727.08 492.848  12
   8   0   3 7479.82 516.777  11
   0   8   3 8136.88 431.512  11
   8   0   3 7703.34 468.413  10
   0  -8   3 8104.95 519.329  10
   0   8   4 1546.51 258.620   7
  -8   0   4 2008.41 299.689   7
  -8   0   4 1634.13 262.356   5
   0  -8   4 1491.13 251.211   5
   8   0   4 1381.96 249.733   5
   0   8   4 1346.52 263.681   5
   0  -8   4 1995.58 326.018  11
   8   0   4 1462.46 276.140  11
   0   8   4 1446.90 218.868  12
   8   0   4 1354.49 237.625  10
   0  -8   4 1526.31 277.025  10
  -1  -8  -4 530.612 155.144   6
  -8   1  -4 515.164 213.208   6
  -8  -1  -4 500.376 186.850   6
  -1   8  -4 652.555 186.313  12
   1   8  -4 631.836 187.753  12
   8   1  -4 633.292 212.720  12
   8  -1  -4 550.101 210.601   9
   8   1  -4 322.441 169.862   9
   1   8  -4 756.099 221.531   9
   1  -8  -4 387.810 184.974   8
  -1   8  -4 363.451 136.198   9
  -1  -8  -4 596.708 195.500   8
  -8   1  -4 556.101 218.370   9
  -8  -1  -4-1.16646 132.968   9
  -8  -1  -3 1120.93 221.212   6
  -1  -8  -3 1098.00 190.005   6
  -8   1  -3 1197.44 224.452   6
   8  -1  -3 1047.10 180.233   2
   8   1  -3 1001.42 196.790   1
   8  -1  -3 1205.33 213.582   1
  -1   8  -3 891.822 181.629  12
   1   8  -3 1087.53 214.018  12
   8   1  -3 1187.92 242.210  12
   8   1  -3 847.679 200.737   9
   1  -8  -3 883.080 200.236   8
  -8  -1  -3 955.592 213.375   9
   1   8  -3 1354.94 224.201   9
  -1   8  -3 1099.13 208.577   9
  -1  -8  -3 1070.30 227.378   8
  -8   1  -3 794.034 185.500   9
   1  -8  -2 34539.3 707.439   6
  -1  -8  -2 35241.7 786.966   6
  -8   1  -2 33707.5 954.706   6
  -8  -1  -2 34199.5 1002.45   6
   8   1  -2 35043.2 987.786   1
   8  -1  -2 35630.6 996.046   1
   8  -1  -2 35300.1 881.639   2
   1   8  -2 34691.9 943.518   5
   8   1  -2 33762.4 790.209   2
   1   8  -2 34541.7 983.322  12
  -1   8  -2 34764.9 946.467  12
   8   1  -2 36295.8 992.029  12
  -8   1  -2 34454.2 1001.06   9
  -8  -1  -2 34141.9 965.901   9
   1  -8  -2 35648.4 1022.48   8
  -1  -8  -2 34703.4 1012.01   8
   1   8  -2 35307.4 825.864   9
   8  -1  -2 35130.3 705.987   8
  -1   8  -2 35583.7 847.966   9
  -8  -1  -2 32913.0 648.256   7
  -8  -1  -1 8097.82 373.907   7
  -1  -8  -1 8653.08 317.512   6
  -8   1  -1 7555.28 417.297   6
  -8  -1  -1 7616.12 440.357   6
  -8   1  -1 8454.46 357.971   7
   8   1  -1 7771.51 385.744   5
   8  -1  -1 8593.06 431.601   2
   8  -1  -1 8632.31 472.854   1
   1   8  -1 8402.17 427.680   5
  -1  -8  -1 7938.81 384.806   4
   8  -1  -1 8467.55 357.814   5
   8   1  -1 7577.13 304.938   3
   8  -1  -1 8768.82 368.957   3
   8   1  -1 8516.06 470.489   1
  -1   8  -1 8855.95 386.633   5
   8   1  -1 8077.73 365.630  11
  -1   8  -1 8007.52 442.079  12
   1   8  -1 8138.91 455.315  12
   8   1  -1 7472.40 403.615  12
   8  -1  -1 8027.82 292.475  11
  -8   1  -1 7634.72 452.632   9
  -8  -1  -1 7578.23 438.271   9
   1  -8  -1 8189.00 457.718   8
  -1  -8  -1 7935.30 443.523   8
   1   8  -1 8146.24 313.981   9
  -1   8  -1 8140.42 325.827   9
  -1  -8   0 4502.99 202.658   6
  -8  -1   0 4169.75 297.020   7
  -8   1   0 4579.11 318.451   6
  -8  -1   0 4159.64 318.949   6
  -8   1   0 4120.09 292.645   7
  -1   8   0 4127.84 259.203   5
  -1  -8   0 4335.18 305.233   4
   8  -1   0 3966.43 310.425   1
   1  -8   0 4280.68 287.091   2
   1  -8   0 4405.86 313.927   4
   8   1   0 4331.09 282.736   5
   8   1   0 4120.83 263.579   3
   1   8   0 4344.20 307.674   5
   8  -1   0 4833.70 302.769   3
   8  -1   0 4416.94 241.808   5
   1  -8   0 4243.76 261.083  10
  -1  -8   0 4247.38 222.854  10
  -1   8   0 4104.33 325.687  12
   1   8   0 4372.87 334.580  12
   8  -1   0 4451.42 248.569  11
   8   1   0 4416.05 264.967  12
   8   1   0 4447.39 284.784  11
   8  -1   0 4919.68 341.906  10
   1  -8   0 4209.51 316.705   8
  -1  -8   0 4291.36 301.296   8
  -1  -8   0 4334.68 320.966   7
  -1   8   0 4285.89 150.769   9
  -1   8   1 7669.16 373.078   5
   1   8   1 8482.39 436.816   5
   8   1   1 8255.72 404.281   5
   8  -1   1 7951.55 341.542   5
  -8   1   1 8200.17 452.834   7
  -8  -1   1 8394.02 457.046   7
   1  -8   1 8425.60 456.294   4
  -1  -8   1 8528.72 301.941   2
   8   1   1 8330.32 429.081   3
   1  -8   1 8009.92 341.164   2
   8  -1   1 7953.96 429.255   3
   8   1   1 8044.71 418.563   1
   8  -1   1 7926.51 417.950   1
   1   8   1 8114.26 422.525  11
  -1   8   1 8004.72 377.022  11
   1  -8   1 8265.16 400.121  10
  -1   8   1 7968.92 448.657  12
   1   8   1 8101.78 446.393  12
  -1  -8   1 8275.09 371.608  10
   8  -1   1 8019.81 399.079  11
   8   1   1 8333.68 398.153  10
   8   1   1 8270.26 425.103  11
   8  -1   1 8458.12 439.846  10
  -1  -8   1 8718.94 392.639   8
  -1  -8   1 7730.53 422.022   7
   1  -8   1 7906.69 404.982   8
   8  -1   2 34369.5 816.780   5
  -8   1   2 34110.9 1004.34   7
  -1   8   2 34777.3 876.224   5
   1   8   2 34796.9 944.385   5
   8   1   2 34478.1 896.950   5
  -1  -8   2 36304.5 929.206   5
  -8  -1   2 35515.4 1023.25   7
  -8  -1   2 35430.1 890.098   5
   1  -8   2 33480.6 832.974   5
  -8   1   2 36134.5 828.801   5
   8   1   2 34918.3 821.641   1
   8  -1   2 35636.0 1001.42   3
   1  -8   2 34512.4 857.805   3
   8  -1   2 35367.4 829.490   1
  -1   8   2 35581.6 779.919  11
   8   1   2 34992.9 856.917  10
   8  -1   2 35207.7 937.553  10
   1   8   2 34893.9 940.964  12
   1  -8   2 35476.2 951.431  10
   8  -1   2 33658.0 932.543  11
  -1   8   2 34354.8 975.339  12
   8   1   2 33794.3 960.478  11
   1   8   2 35151.6 876.653  11
  -1  -8   2 34402.3 887.072   7
  -1  -8   2 34457.5 909.025  10
   1  -8   2 33933.7 832.159   7
   1  -8   2 33967.8 851.128   8
  -1  -8   2 33554.9 743.484   8
  -1  -8   3 779.494 147.990   7
  -8  -1   3 1001.35 192.858   7
  -8   1   3 1017.61 205.231   7
  -1  -8   3 1001.68 195.479   5
   1  -8   3 1176.93 193.625   5
  -8  -1   3 1378.59 232.615   5
  -8   1   3 1227.30 190.959   5
   8  -1   3 985.920 201.183   3
   8  -1   3 1033.83 180.832   5
  -1   8   3 1502.56 233.723   5
   8   1   3 1129.14 216.719   5
   1   8   3 1071.13 202.232   5
   1  -8   3 944.881 159.982   3
   1  -8   3 1124.94 231.030  11
   8  -1   3 1196.11 221.215  11
   8   1   3 832.295 199.236  11
   1   8   3 892.239 162.190  11
  -1   8   3 679.399 182.204  12
   1   8   3 1084.93 188.523  12
   1  -8   3 1027.37 207.271  10
  -1  -8   3 1292.05 225.333  10
   8   1   3 1051.38 189.578  10
   8  -1   3 1218.48 213.439  10
  -1   8   4 122.782 96.3295   7
  -8  -1   4 574.879 194.019   7
  -8   1   4 359.320 165.446   7
  -1  -8   4 552.036 164.171   5
  -8  -1   4 428.234 150.191   5
   1  -8   4 560.228 165.438   5
  -8   1   4 575.357 156.429   5
   8  -1   4 238.887 128.325   3
   8  -1   4 485.128 149.265   5
  -1   8   4 486.535 180.645   5
   8   1   4 438.709 194.287   5
   1   8   4 527.848 196.744   5
   1  -8   4 481.284 167.124  11
   8  -1   4 545.000 194.594  11
   8   1   4 488.977 175.547  11
  -1   8   4 526.369 160.773  12
   8  -1   4 481.299 141.385  10
   1  -8   4 569.853 185.060  10
  -1  -8   4 327.603 151.801  10
   8  -1   5 3005.99 410.633   5
  -2  -8  -4 2069.86 289.552   6
  -8   2  -4 2097.13 317.030   6
  -8  -2  -4 2017.43 321.425   6
   2   8  -4 2452.03 331.251  12
   8   2  -4 2436.32 337.694  12
   8  -2  -4 2240.48 339.637   9
   8   2  -4 2420.33 359.092   9
   2  -8  -4 2071.58 302.914   8
   2   8  -4 2838.12 357.735   9
  -2   8  -4 3024.51 378.657   9
  -2  -8  -4 3169.48 419.850   8
  -8   2  -4 2524.37 352.105   9
  -8  -2  -4 2548.25 345.269   9
  -8  -2  -3 705.991 184.467   6
  -2  -8  -3 720.865 140.682   6
  -8   2  -3 992.292 201.531   6
   8  -2  -3 1054.91 180.036   2
   8  -2  -3 831.640 185.216   1
   8   2  -3 840.549 172.669   1
  -2   8  -3 1192.36 202.259  12
   2   8  -3 658.755 183.681  12
   8   2  -3 1252.96 237.903  12
   8   2  -3 1000.96 227.114   9
   2  -8  -3 1077.09 222.499   8
   2   8  -3 1069.64 194.196   9
  -2   8  -3 960.286 180.909   9
  -2  -8  -3 875.347 232.976   8
  -8  -2  -3 685.464 182.124   9
  -8   2  -3 781.433 215.139   9
  -2  -8  -2 18125.1 600.847   6
  -8   2  -2 17112.7 667.877   6
  -8  -2  -2 17727.5 736.826   6
   8  -2  -2 18070.3 717.570   1
   8  -2  -2 18945.9 679.916   2
   2   8  -2 18683.2 717.504   5
   8   2  -2 18857.1 695.846   5
   2   8  -2 18210.6 722.945  12
   8   2  -2 19208.6 730.754  12
  -2   8  -2 17315.0 666.700  12
  -8   2  -2 16335.2 710.840   9
  -8  -2  -2 17825.7 696.448   9
   2  -8  -2 17687.9 730.213   8
  -2  -8  -2 18114.7 741.942   8
  -8  -2  -2 18129.6 518.239   7
   2   8  -2 18186.2 602.861   9
  -2   8  -2 18874.8 633.304   9
   8  -2  -2 18520.1 571.109   8
  -2  -8  -1 14726.3 462.520   6
  -8   2  -1 14590.7 563.631   6
  -8   2  -1 15560.8 488.844   7
  -8  -2  -1 14477.3 622.419   6
   2  -8  -1 15472.0 608.840   2
  -2  -8  -1 13589.6 489.666   4
   2   8  -1 15357.7 604.587   5
   8  -2  -1 14734.7 581.648   2
  -2   8  -1 14529.1 468.387   5
   8   2  -1 14664.2 383.390   3
   8   2  -1 15327.8 575.280   5
   8  -2  -1 15066.1 517.958   3
   8  -2  -1 15036.1 624.074   1
   8   2  -1 14546.0 529.872  11
  -2   8  -1 14682.1 601.890  12
   2   8  -1 15762.6 632.086  12
   8   2  -1 14892.9 569.866  12
  -8   2  -1 14139.4 613.042   9
  -8  -2  -1 14842.8 516.357   7
  -8  -2  -1 14858.3 593.298   9
   2  -8  -1 15785.4 640.876   8
  -2  -8  -1 15318.7 608.236   8
  -2  -8  -1 14529.1 602.618   7
   2   8  -1 15256.2 435.314   9
   8  -2  -1 15320.6 524.583   8
  -2   8  -1 14681.6 458.783   9
  -8  -2   0 14578.0 563.295   7
  -2  -8   0 16387.9 442.895   6
  -8   2   0 14401.9 540.826   6
  -8  -2   0 15568.7 621.054   6
  -8   2   0 15606.8 564.914   7
   2  -8   0 15741.6 603.211   4
   2  -8   0 15244.4 548.666   2
   8  -2   0 15708.4 390.610   5
   8   2   0 15933.9 498.118   3
   8   2   0 15925.3 565.954   5
  -2   8   0 15600.3 455.776   5
   8  -2   0 15037.2 596.229   2
   2   8   0 14959.2 583.590   5
   8  -2   0 16211.1 570.487   3
   8  -2   0 15577.4 610.698   1
   2  -8   0 14713.4 521.562  10
  -2   8   0 16029.1 620.373  12
   8  -2   0 15242.4 603.229  10
   2   8   0 14421.1 588.574  12
   8  -2   0 16064.3 450.443  11
   8   2   0 15278.2 499.938  12
  -2  -8   0 15448.3 369.604  10
   8   2   0 15469.6 558.163  11
   2  -8   0 14914.2 592.861   8
  -2  -8   0 15507.0 556.643   8
  -2   8   0 15674.4 355.789   9
  -2  -8   0 16164.7 619.376   7
  -2   8   1 14928.7 486.486   5
   2   8   1 14496.1 592.722   5
  -8  -2   1 15494.1 630.422   7
   8  -2   1 14924.9 427.806   5
  -8   2   1 15358.0 623.826   7
   8   2   1 15375.0 575.103   5
  -8   2   1 16150.8 438.078   5
   2  -8   1 15462.9 620.599   4
  -2  -8   1 15056.2 373.872   2
   2  -8   1 15305.3 506.118   2
   8  -2   1 15449.5 606.256   3
   8  -2   1 15998.1 594.441   1
   2   8   1 15053.7 600.071  11
  -2   8   1 15111.4 475.392  11
  -2  -8   1 15231.5 487.448  10
  -2   8   1 15966.3 642.216  12
   2   8   1 14745.5 598.140  12
   8   2   1 14950.1 507.949  10
   8  -2   1 14078.9 518.929  11
   8   2   1 15550.5 392.946  12
   8   2   1 15769.3 608.364  11
   8  -2   1 15077.3 607.713  10
   2  -8   1 14429.2 557.787  10
  -2   8   1 16603.3 300.725   9
  -2  -8   1 14462.4 493.197   8
  -2  -8   1 15500.9 606.794   7
   2  -8   1 14964.2 585.781   8
  -8  -2   2 18805.8 753.963   7
   8  -2   2 18639.5 568.400   5
  -2   8   2 18656.7 617.608   5
   8   2   2 19102.2 704.810   5
  -8  -2   2 19830.8 690.443   5
   2   8   2 17930.8 707.116   5
  -8   2   2 17717.0 736.235   7
   2  -8   2 17863.2 583.578   5
  -8   2   2 19384.5 582.419   5
   2  -8   2 20082.2 750.561   4
   8  -2   2 18920.3 749.023   3
   8  -2   2 17928.3 603.344   1
   2  -8   2 18689.9 664.901   3
   8   2   2 18839.5 613.331   1
   8   2   2 17740.9 583.586  10
   2  -8   2 18459.0 707.158  10
   8   2   2 17828.5 716.965  11
   2  -8   2 18285.9 713.278  11
  -2   8   2 18739.0 734.528  12
   2   8   2 18028.8 665.859  12
   2   8   2 17763.7 663.488  11
   8  -2   2 17452.0 676.036  11
  -2   8   2 19645.7 530.630  11
   8  -2   2 17745.3 695.620  10
  -2  -8   2 18504.3 675.927   7
  -2  -8   2 17722.9 646.825  10
   2  -8   2 18103.4 654.768   8
  -2  -8   3 797.232 154.467   7
  -8  -2   3 853.143 189.586   7
  -8   2   3 1201.40 229.389   7
   2  -8   3 838.137 179.213   4
   2  -8   3 612.409 134.774   5
  -2  -8   3 684.482 168.316   5
  -8  -2   3 824.306 182.978   5
  -8   2   3 837.149 166.944   5
   8  -2   3 704.124 197.909   3
   8  -2   3 649.224 143.646   5
  -2   8   3 815.415 179.132   5
   8   2   3 692.267 169.189   5
   2   8   3 618.223 183.801   5
   2  -8   3 813.351 159.989   3
   2  -8   3 572.998 182.557  11
  -2   8   3 761.882 176.174  12
   2   8   3 812.760 175.077  11
   8  -2   3 877.833 196.084  11
   8   2   3 742.802 198.573  11
   2   8   3 591.659 142.426  12
   2  -8   3 870.945 191.706  10
  -2  -8   3 707.680 187.292  10
   8  -2   3 977.972 191.349  10
  -2   8   4 1903.73 295.399   7
  -8  -2   4 2432.86 334.250   7
  -8   2   4 2149.47 313.048   7
  -2  -8   4 2679.67 331.640   5
  -8  -2   4 3106.12 358.847   5
   2  -8   4 2264.93 279.872   5
  -8   2   4 2727.36 316.703   5
   8  -2   4 2600.23 344.358   3
   8  -2   4 1997.94 276.797   5
  -2   8   4 2719.81 341.683   5
   8   2   4 2006.33 310.786   5
   2   8   4 2578.12 347.065   5
   2  -8   4 2630.91 372.357  11
   8  -2   4 1995.21 315.025  11
   8   2   4 2304.87 348.061  11
   2   8   4 2526.64 313.407  11
  -2   8   4 2238.09 323.333  12
   8  -2   4 2304.50 313.337  10
   2  -8   4 2555.84 351.272  10
  -2  -8   4 2731.08 358.927  10
  -3  -8  -4 3672.48 388.173   6
  -8  -3  -4 3767.76 450.491   6
  -8   3  -4 3428.03 381.169   6
   3  -8  -4 4491.49 466.387   2
   8   3  -4 3879.42 426.245  12
   3   8  -4 4249.13 429.306  12
   8   3  -4 4177.66 446.488   9
   3  -8  -4 3428.59 409.170   8
  -3   8  -4 3752.47 433.331   9
  -8  -3  -4 3393.67 373.154   9
  -8   3  -4 3568.95 409.194   9
  -3  -8  -4 3652.86 434.448   8
   3   8  -4 4621.83 439.697   9
  -3  -8  -3 3445.17 325.126   6
  -8   3  -3 3290.62 330.951   6
  -8  -3  -3 3933.24 396.395   6
   3  -8  -3 4007.93 405.461   2
   8  -3  -3 4068.23 358.947   2
   8  -3  -3 3632.88 341.192   1
  -3   8  -3 3695.78 327.967  12
   3   8  -3 3686.76 369.647  12
   8   3  -3 3604.44 381.001  12
   8   3  -3 3692.97 380.541   9
   3  -8  -3 3568.47 373.603   8
  -3  -8  -3 3482.01 385.317   8
  -8   3  -3 3194.81 362.157   9
   3   8  -3 3596.35 340.995   9
  -3   8  -3 3650.88 365.406   9
  -8  -3  -3 3285.41 336.145   9
  -3  -8  -2 242.749 110.363   6
  -8   3  -2 241.036 104.742   6
  -8  -3  -2 38.4582 110.856   6
  -8  -3  -2 269.478 87.6008   7
   8  -3  -2 158.433 103.213   2
   3   8  -2 210.451 125.660   5
   8   3  -2 345.329 144.046   5
   8  -3  -2 249.396 102.240   1
   3  -8  -2 443.580 141.896   2
  -3   8  -2 360.557 140.419  12
   3   8  -2 177.637 116.706  12
   8   3  -2 197.269 120.338  12
  -8   3  -2 154.862 110.615   9
   3  -8  -2 250.490 139.090   8
   3   8  -2 426.239 121.633   9
  -3   8  -2 251.071 117.517   9
  -8  -3  -2 232.290 107.142   9
   8  -3  -2 156.056 85.2474   8
  -3  -8  -2 117.215 113.651   8
  -3  -8  -1 5703.02 318.241   6
  -8   3  -1 5582.17 344.387   6
  -8  -3  -1 6599.35 427.896   6
  -8   3  -1 6513.92 324.752   7
   8  -3  -1 5767.90 384.809   2
   3  -8  -1 6252.57 402.944   2
  -3  -8  -1 5238.45 297.956   4
   3   8  -1 6164.49 403.294   5
   8   3  -1 6295.17 390.466   5
   8   3  -1 6172.78 235.610   3
   8  -3  -1 6515.64 365.084   3
   8  -3  -1 5524.89 395.224   1
   8   3  -1 5365.78 354.455  11
  -8   3  -1 5945.55 282.751  12
  -3   8  -1 6481.98 405.620  12
   3   8  -1 6638.76 428.231  12
   8   3  -1 6027.56 379.755  12
  -8   3  -1 4950.07 378.753   9
  -8  -3  -1 5424.28 356.890   9
   3  -8  -1 6075.54 410.085   8
  -3  -8  -1 6071.72 398.372   8
   3   8  -1 6038.22 287.498   9
  -3  -8  -1 5734.64 388.106   7
   8  -3  -1 5784.31 351.269   8
  -3   8  -1 5892.73 312.964   9
  -8  -3  -1 5979.26 352.543   7
  -8  -3   0 10398.2 490.749   7
  -8   3   0 9686.74 431.885   6
  -8  -3   0 9505.23 500.961   6
  -8   3   0 10000.0 460.640   7
  -3  -8   0 9725.69 386.044   6
   3  -8   0 9939.10 496.107   4
   3  -8   0 10088.0 460.131   2
   8  -3   0 9945.23 470.389   3
   3   8   0 9479.97 486.218   5
   8   3   0 9579.32 468.202   5
  -3   8   0 9202.66 318.578   5
   8  -3   0 9784.61 493.576   2
   8  -3   0 10372.8 512.022   1
  -3   8   0 9604.98 494.645  12
   8  -3   0 10390.5 523.692  10
   3   8   0 9926.89 492.853  12
   8  -3   0 9756.28 338.109  11
  -3  -8   0 10034.8 258.773  10
   8   3   0 9923.48 423.316  12
   3  -8   0 9961.25 455.724  10
   8   3   0 9601.57 465.585  11
   3  -8   0 9938.91 498.232   8
  -3  -8   0 9887.78 497.262   7
  -3  -8   0 10366.1 455.145   8
  -3   8   0 9718.47 329.425   9
  -3   8   1 5948.79 288.585   5
  -8  -3   1 5944.55 401.580   7
   3   8   1 6072.00 409.077   5
   3  -8   1 5744.75 262.644   5
  -8   3   1 6418.89 365.109   6
  -8  -3   1 5624.13 390.575   6
   8   3   1 5879.77 380.658   5
  -8   3   1 6401.03 407.331   7
  -8   3   1 5674.38 237.605   5
  -3  -8   1 5786.16 221.381   2
   3  -8   1 5900.04 393.780   4
   3  -8   1 6291.90 344.038   2
   8  -3   1 6183.90 402.960   3
   8  -3   1 6083.14 380.699   1
   3  -8   1 5688.42 383.802   3
   3   8   1 6196.28 403.052  11
  -3   8   1 6234.85 287.047  11
  -3   8   1 6225.42 410.000  12
   3   8   1 5753.81 377.731  12
   8  -3   1 6040.88 340.920  11
   3  -8   1 6429.66 393.273  10
   8   3   1 5684.51 268.167  12
   8   3   1 6117.76 397.446  11
   8  -3   1 5787.74 391.949  10
  -3  -8   1 5901.78 301.612   8
  -3   8   1 6216.83 242.731   9
  -3  -8   1 6025.41 306.354  10
  -3  -8   1 5908.64 392.996   7
   3  -8   1 5609.54 378.093   8
  -3  -8   2 295.851 113.595   7
  -8  -3   2 247.151 125.962   7
  -8   3   2 194.100 130.219   7
   3  -8   2 263.209 111.356   4
   3  -8   2 247.081 88.2109   5
  -8   3   2 344.272 91.5014   5
   8  -3   2 184.973 122.459   3
  -3   8   2 187.077 88.0121   5
   3   8   2 180.832 120.622   5
   8   3   2 144.826 106.663   5
   3  -8   2 214.408 105.995   3
   3   8   2 376.457 128.113  11
   3  -8   2 111.939 101.929  11
   8  -3   2 93.0113 81.8715  11
   8   3   2 358.869 127.433  11
  -3   8   2 383.303 135.520  12
   3   8   2 426.189 123.445  12
   3  -8   2 187.890 121.331  10
  -3  -8   2 263.121 113.621  10
   8  -3   2 206.155 100.591  10
   8   3   3 3780.67 374.512   5
  -8   3   3 4034.06 402.757   7
  -8  -3   3 4272.73 375.456   5
  -3   8   3 3408.69 373.583   7
  -8  -3   3 3658.11 373.213   7
  -3   8   3 3709.49 329.280   5
   3  -8   3 3358.51 298.903   5
  -8   3   3 3756.26 307.479   5
   3  -8   3 3309.74 339.233   4
  -3  -8   3 3399.15 343.924   5
   8  -3   3 4265.43 415.508   3
   3   8   3 3375.77 356.829   5
   3  -8   3 3538.49 337.821   3
   3  -8   3 3979.07 382.656  10
   3  -8   3 3327.15 357.812  11
  -3   8   3 3450.69 360.812  12
   3   8   3 3361.41 309.088  12
   8  -3   3 3586.75 360.810  11
   8   3   3 3495.21 371.121  11
   3   8   3 3760.13 353.261  11
  -3  -8   3 3765.62 366.770  10
   8  -3   3 2837.71 324.806  10
  -3  -8   3 3859.72 333.833   7
   8   3   4 3851.63 430.812   5
   3   8   4 4061.40 439.953   5
  -8   3   4 4169.19 381.282   5
  -3   8   4 3607.32 365.292   5
  -3  -8   4 4394.68 431.746   5
  -8  -3   4 4298.08 420.933   5
  -8  -3   4 3231.00 370.591   7
  -8   3   4 3722.41 411.490   7
  -3   8   4 3106.23 380.453   7
   3  -8   4 3771.50 381.059   4
   8  -3   4 3879.25 430.230   3
   3  -8   4 4275.82 454.669  11
  -3   8   4 4039.87 421.390  12
   8  -3   4 4238.42 449.366  11
   8   3   4 4062.76 448.391  11
   3   8   4 3681.47 389.189  11
  -3  -8   4 4475.08 450.897  10
   8  -3   4 3682.39 417.516  10
   3  -8   4 3879.68 417.942  10
  -8   4  -4 332.457 142.855   6
  -4  -8  -4 78.9119 138.874   6
  -8  -4  -4 553.064 209.290   6
   4  -8  -4 50.2081 133.049   2
   8  -4  -4 179.497 146.294   2
   4   8  -4 290.807 171.640  12
   8   4  -4 909.111 246.385  12
   4  -8  -4 463.776 193.772   8
   8   4  -4 694.194 196.880   9
   4   8  -4 276.630 180.564   9
  -4   8  -4 114.083 163.858   9
  -8  -4  -4 123.882 137.847   9
  -8   4  -4 96.5703 130.939   9
  -4  -8  -4 316.874 212.204   8
  -8  -4  -3 2995.32 346.724   6
  -8   4  -3 3846.95 356.760   6
  -4  -8  -3 3487.41 333.564   6
   4  -8  -3 4114.24 409.565   2
   8  -4  -3 3845.41 360.771   2
   8   4  -3 3628.19 366.713  12
  -4   8  -3 3685.93 318.702  12
   4   8  -3 4099.80 396.062  12
   8   4  -3 3593.96 372.157   9
   4  -8  -3 3938.48 392.126   8
   4   8  -3 4207.44 369.395   9
  -4   8  -3 3942.72 377.163   9
  -8  -4  -3 4211.74 371.721   9
  -8   4  -3 3764.43 399.140   9
  -8   4  -2 7222.92 420.402   6
  -4  -8  -2 6866.95 414.267   6
  -8  -4  -2 6299.94 466.647   6
   4  -8  -2 7040.99 480.193   2
   8  -4  -2 5910.13 435.430   1
   8  -4  -2 6869.76 453.740   2
   4   8  -2 6361.88 454.536   5
   8   4  -2 6475.82 446.707   5
  -4   8  -2 6363.80 407.672  12
   4   8  -2 6707.83 465.908  12
   8   4  -2 7160.40 468.593  12
  -8   4  -2 5999.37 450.158   9
  -8  -4  -2 5846.64 389.535   9
   4  -8  -2 6157.03 448.203   8
  -8  -4  -2 6305.07 351.365   7
  -4  -8  -2 6323.30 455.264   8
   4   8  -2 6665.24 392.561   9
  -4   8  -2 6383.50 399.538   9
   8  -4  -2 5892.57 381.098   8
  -8   4  -1 11013.5 464.856   6
  -4  -8  -1 10985.8 471.544   6
  -8   4  -1 10609.7 427.338   7
  -8  -4  -1 10852.7 557.483   6
  -4  -8  -1 10637.9 418.901   4
   4  -8  -1 9888.71 520.293   2
   8  -4  -1 10481.2 532.282   2
   4   8  -1 11541.9 568.629   5
   8  -4  -1 10425.8 545.937   1
   8   4  -1 11751.8 559.156   5
  -8   4  -1 10423.6 406.075  12
  -4   8  -1 10462.1 507.125  12
   4   8  -1 11034.9 550.572  12
   8   4  -1 11105.2 527.268  12
  -8   4  -1 10085.3 537.872   9
  -8  -4  -1 10556.0 494.978   9
   4  -8  -1 10992.1 557.338   8
  -8  -4  -1 10434.4 483.093   7
  -4  -8  -1 10808.3 526.222   8
   4   8  -1 11119.9 412.482   9
   8  -4  -1 10550.3 503.085   8
  -4  -8  -1 10572.7 532.339   7
  -4   8  -1 11641.3 464.075   9
  -8   4   0 1340.03 169.907   6
  -4  -8   0 1761.86 192.345   6
  -8  -4   0 1539.39 217.700   6
  -4  -8   0 1529.08 213.559   7
  -8  -4   0 1514.60 202.632   7
  -8   4   0 1075.94 168.080   7
   4  -8   0 1459.58 196.025   2
   8  -4   0 1119.85 202.066   2
   8  -4   0 1667.10 219.422   1
   8  -4   0 1242.42 197.506   3
   4   8   0 1423.81 212.422   5
   8   4   0 1444.78 213.625   5
   4   8   0 1433.69 203.797  12
   8   4   0 1382.87 168.594  12
   8   4   0 1313.76 209.284  11
   8  -4   0 1362.77 128.968  11
  -4   8   0 1273.16 206.453  12
  -4  -8   0 1378.61 172.631   8
   8  -4   0 1414.80 192.405   8
   8  -4   0 1595.61 232.285  10
   4  -8   0 1550.88 207.279  10
  -4   8   0 1325.57 143.628   9
  -8   4   0 1409.83 217.286   9
   4  -8   0 1228.70 199.233   8
  -8   4   1 11399.4 470.818   6
  -4   8   1 9408.39 334.894   5
  -8  -4   1 11196.5 561.602   7
  -8   4   1 10367.1 534.926   7
  -4  -8   1 10673.4 468.396   6
  -8  -4   1 11400.6 561.998   6
   4   8   1 11002.6 563.167   5
   8   4   1 10272.7 526.730   5
   4  -8   1 10839.2 550.690   4
   8  -4   1 10899.1 545.097   3
   4  -8   1 10265.5 526.731   3
   4  -8   1 10676.5 485.752   2
   4   8   1 10646.8 549.519  11
  -4   8   1 11152.7 556.467  12
   4  -8   1 10789.1 527.864  10
   8  -4   1 10457.9 445.520  11
   4   8   1 11244.9 517.383  12
   8   4   1 10900.1 393.525  12
   8   4   1 10935.6 550.178  11
   8  -4   1 11312.0 565.966  10
  -4  -8   1 10829.7 388.434   8
  -4   8   1 11282.1 381.339   9
  -4  -8   1 11040.0 402.636  10
  -4  -8   1 10412.6 540.520   7
   4  -8   1 10711.1 535.644   8
  -4   8   2 6856.81 348.487   5
  -8   4   2 6407.81 464.199   7
   4   8   2 6416.78 459.839   5
   8   4   2 6488.46 462.067   5
  -8  -4   2 6464.47 457.180   7
   4  -8   2 7042.63 458.144   4
   8  -4   2 6402.73 456.640   3
   4  -8   2 7104.42 460.232   3
   8  -4   2 6437.55 421.698  11
   4  -8   2 6258.01 444.528  10
   4  -8   2 6196.29 424.025  11
  -4   8   2 6471.64 461.911  12
   8  -4   2 6781.38 463.071  10
   4   8   2 5817.53 378.346  12
   8   4   2 6517.84 472.571  11
   4   8   2 6961.38 465.539  11
  -4  -8   2 7146.96 413.281  10
  -4  -8   2 6447.29 436.830   7
  -8   4   3 3586.83 386.285   7
   4   8   3 3878.82 401.136   5
   8   4   3 3731.67 383.810   5
  -4  -8   3 4254.66 390.076   5
  -8  -4   3 4392.82 385.366   5
  -4   8   3 3487.55 386.854   7
  -4   8   3 3899.66 324.186   5
  -8  -4   3 4263.22 393.672   7
   4  -8   3 3593.23 352.676   4
   8  -4   3 4075.84 409.834   3
   4  -8   3 3625.92 354.600   3
   4  -8   3 3545.53 371.170  11
   8  -4   3 3397.78 355.688  11
   8   4   3 3584.18 380.891  11
   4  -8   3 3854.47 386.364  10
   4   8   3 3946.75 383.654  11
   8  -4   3 3578.52 374.193  10
  -4  -8   3 3576.64 341.760   7
  -4  -8   3 4193.88 384.112  10
  -8  -4   4 555.291 190.743   7
  -8   4   4 154.919 143.058   7
  -4   8   4 262.043 155.592   7
   4  -8   4 547.650 163.155   4
  -4  -8   4 611.866 221.796   5
  -8  -4   4 725.389 191.615   5
   8  -4   4 298.659 132.956   3
   4  -8   4 224.650 144.576   3
   8   4   4 152.509 174.931   5
   4   8   4 290.602 182.892   5
   4  -8   4 152.475 162.327  11
   8  -4   4 158.234 116.440  11
   8   4   4 499.394 188.512  11
   4   8   4 601.428 190.962  11
   4  -8   4 415.024 191.361  10
   8  -4   4 442.995 185.436  10
  -4  -8   4 525.037 185.934  10
  -8   5  -4 2362.97 318.422   6
  -5  -8  -4 2419.98 337.180   6
  -8  -5  -4 2321.61 359.845   6
   8  -5  -4 2422.49 342.450   2
   5  -8  -4 2778.48 380.505   2
   5   8  -4 2659.03 368.561  12
   8   5  -4 2540.34 364.336  12
   5  -8  -4 2891.82 372.064   8
   8   5  -4 2701.54 357.869   9
   5   8  -4 2657.64 363.170   9
  -5   8  -4 2893.37 389.199   9
  -8  -5  -3 3611.42 389.659   6
  -8   5  -3 3430.90 320.864   6
  -5  -8  -3 3690.34 367.960   6
   5  -8  -3 3726.21 398.224   2
   8  -5  -3 3581.36 360.341   2
   8   5  -3 3683.41 397.285  12
   5   8  -3 4180.86 419.768  12
   5  -8  -3 3270.99 359.140   8
   8  -5  -3 3950.60 349.618   8
   8   5  -3 3108.81 363.824   9
   5   8  -3 3636.47 357.613   9
  -5   8  -3 3930.62 395.896   9
  -8  -5  -3 3580.12 332.744   9
  -8   5  -3 3693.50 396.709   9
  -5  -8  -2 2376.52 264.740   6
  -8  -5  -2 2240.14 297.193   6
  -8   5  -2 2199.55 236.330   6
  -5  -8  -2 2238.18 264.916   7
   8  -5  -2 2090.19 268.191   2
   5   8  -2 2461.31 297.515   5
   8   5  -2 2208.97 288.234   5
   5  -8  -2 2027.33 276.758   2
   5   8  -2 2158.59 291.783  12
   8   5  -2 2424.80 290.363  12
  -5   8  -2 2381.42 257.914  12
  -5   8  -2 2235.81 251.222   9
  -8  -5  -2 2445.74 242.773   7
   5   8  -2 2310.47 246.442   9
  -8   5  -2 2318.74 293.699   9
  -8  -5  -2 1787.74 216.072   9
   5  -8  -2 1860.29 261.907   8
   8  -5  -2 2447.55 265.878   8
  -8   5  -1 10010.1 423.083   6
  -5  -8  -1 9718.49 475.680   6
  -8  -5  -1 9757.75 538.810   6
  -8   5  -1 9939.26 434.799   7
   5  -8  -1 9952.30 532.507   2
   8  -5  -1 9692.27 535.699   2
   5   8  -1 9760.19 549.913   5
   8   5  -1 9771.45 537.013   5
  -8   5  -1 9746.11 421.125  12
  -5   8  -1 9366.11 480.905  12
   5   8  -1 9261.18 521.506  12
   8   5  -1 9539.04 506.941  12
  -8  -5  -1 10008.1 495.189   7
  -5  -8  -1 9632.93 516.504   7
  -8   5  -1 9174.60 515.585   9
   5  -8  -1 9478.84 538.968   8
  -8  -5  -1 10110.2 473.811   9
  -5  -8  -1 9760.23 505.382   8
   8  -5  -1 9421.12 498.258   8
  -5   8  -1 10349.4 466.337   9
  -8   5   0 9675.72 401.283   6
  -5  -8   0 10104.6 468.163   6
  -8  -5   0 9529.36 517.478   6
  -8   5   0 9317.27 476.637   7
   8   5   0 9933.98 528.301   5
   5  -8   0 9916.38 507.365   2
   5   8   0 10502.0 559.123   5
   8  -5   0 9394.89 521.270   2
   8  -5   0 9991.63 512.983   3
   8   5   0 8943.58 506.187  11
  -5   8   0 10535.3 531.363  12
   8  -5   0 10483.6 558.641  10
   5   8   0 10081.3 509.305  12
   8   5   0 10121.2 463.788  12
   5  -8   0 9902.84 517.265  10
  -5   8   0 10414.2 420.065   9
  -8  -5   0 10095.8 524.223   7
  -8   5   0 9680.86 509.531   9
  -5  -8   0 9949.39 437.448   8
  -5  -8   0 10010.5 531.757   7
   8  -5   0 10284.5 534.650   8
   5  -8   0 10163.4 537.179   8
  -8   5   1 9534.77 417.222   6
  -5  -8   1 10017.1 486.417   6
  -8  -5   1 9962.96 545.454   6
  -8   5   1 9794.74 530.814   7
   5   8   1 9848.46 555.426   5
   8   5   1 10256.7 547.368   5
   5  -8   1 10070.5 501.424   2
   5  -8   1 9975.22 537.333   4
   8  -5   1 9224.22 523.567   3
   5  -8   1 10128.7 542.334   3
   5  -8   1 9785.00 457.352  11
   5  -8   1 10536.9 551.127  10
  -5   8   1 9853.77 548.018  12
   8  -5   1 9573.13 429.522  11
   8   5   1 9871.16 409.897  12
   5   8   1 10169.7 499.304  12
   8   5   1 9653.78 540.145  11
   5   8   1 9631.04 540.971  11
   8  -5   1 9352.25 540.831  10
  -5   8   1 9686.23 400.048   9
  -8  -5   1 9983.80 551.074   7
  -5  -8   1 10591.9 403.652  10
   5  -8   1 9305.00 523.612   8
  -5  -8   1 9244.03 530.725   7
  -5   8   2 1992.07 277.774   7
  -5  -8   2 2260.59 281.885   7
  -8  -5   2 2148.83 279.766   7
  -8   5   2 2418.66 303.638   7
   8   5   2 2601.18 312.059   5
   5  -8   2 2296.50 276.617   4
   8  -5   2 2385.96 299.118   3
   5   8   2 2491.98 311.003   5
   5  -8   2 2343.32 282.013   3
   5   8   2 2539.53 296.571  11
   5  -8   2 2328.73 264.915  11
   8  -5   2 2186.99 257.747  11
   5   8   2 2241.47 241.270  12
  -5   8   2 2103.20 289.476  12
   8   5   2 2491.39 301.971  11
   8  -5   2 2313.54 289.286  10
   5  -8   2 2031.06 269.010  10
  -8  -5   3 3661.04 375.314   7
   5   8   3 3912.27 413.544   5
   8   5   3 3993.38 410.249   5
  -5  -8   3 3846.01 388.632   5
  -5   8   3 4066.62 421.412   7
  -8   5   3 3441.46 393.785   7
   5  -8   3 3608.56 357.705   4
   5  -8   3 3994.45 387.376   3
   8  -5   3 3078.73 354.223   3
  -8  -5   3 3253.81 350.225   5
   8   5   3 3684.77 402.461  11
   5  -8   3 3675.57 392.426  11
   5  -8   3 3790.78 399.029  10
   8  -5   3 3432.40 364.575  11
   5   8   3 3564.24 376.834  11
  -5  -8   3 3444.02 352.857   7
   8  -5   3 3504.75 381.954  10
  -8  -5   4 1959.95 294.012   7
  -8   5   4 1722.01 302.630   7
  -5   8   4 1912.74 304.923   7
   5   8   4 2160.96 350.209   5
   5  -8   4 2425.38 309.072   4
   5  -8   4 2364.26 327.876   3
  -8  -5   4 2488.83 348.213   5
  -5  -8   4 2449.84 331.213   5
   8  -5   4 2836.33 381.755   3
   8   5   4 2240.31 357.459   5
   5  -8   4 2215.02 349.435  11
   8  -5   4 2463.04 354.010  11
   8   5   4 2621.55 363.844  11
   5   8   4 2755.99 376.161  11
   8  -5   4 1956.90 327.633  10
   6  -8  -4 79.6975 143.536   2
   8  -6  -4 250.170 122.546   2
  -6  -8  -4 407.583 191.177   6
   6   8  -4 315.513 160.878   9
   6  -8  -4 688.498 201.016   8
  -6  -8  -3 6192.23 493.688   6
  -8  -6  -3 5817.04 497.004   6
   6  -8  -3 7135.11 554.584   2
   8  -6  -3 5639.34 474.064   2
   6   8  -3 6992.57 547.203  12
   8   6  -3 6675.78 528.745  12
   8  -6  -3 6604.90 471.178   8
   6  -8  -3 6229.07 491.353   8
   8   6  -3 6846.09 516.959   9
   6   8  -3 6292.58 471.946   9
  -6   8  -3 6966.58 518.881   9
  -8   6  -3 6512.42 523.826   9
  -6  -8  -2 3716.21 340.719   6
  -8  -6  -2 4435.17 403.801   6
   6  -8  -2 4305.30 398.224   2
   8  -6  -2 4124.13 387.168   2
   6   8  -2 4923.60 427.264   5
   8   6  -2 4436.36 412.561   5
  -6   8  -2 4254.23 328.071  12
   6   8  -2 3995.58 377.539  12
   8   6  -2 4691.85 401.457  12
  -8  -6  -2 4303.39 345.989   7
   6  -8  -2 3989.09 376.907   8
   6   8  -2 4544.79 354.692   9
  -6  -8  -2 4239.57 361.575   7
  -6   8  -2 4239.38 364.096   9
  -8   6  -2 3894.55 380.157   9
   8  -6  -2 4310.27 369.918   8
  -6  -8  -1 16779.9 665.909   6
  -8  -6  -1 17140.4 724.312   6
  -8   6  -1 17254.8 594.925   7
   6  -8  -1 16908.8 725.453   2
   8  -6  -1 16615.4 718.330   2
   6   8  -1 16833.3 744.154   5
   8   6  -1 17133.3 741.974   5
  -8   6  -1 16996.1 599.316  12
  -6   8  -1 16940.2 663.750  12
   6   8  -1 16360.6 708.028  12
   8   6  -1 17273.1 699.265  12
   6  -8  -1 17683.8 749.284   8
  -8   6  -1 16076.9 690.191   9
  -8  -6  -1 16449.0 593.337   9
  -6  -8  -1 17259.2 713.409   7
  -8  -6  -1 16455.9 668.233   7
   8  -6  -1 17828.5 720.276   8
  -6  -8  -1 16904.8 674.323   8
  -6   8  -1 17433.8 644.229   9
  -6  -8   0 684.343 151.286   6
  -8  -6   0 772.795 169.757   6
  -6  -8   0 675.617 175.273   7
  -8  -6   0 611.281 154.175   7
  -8   6   0 692.622 144.404   7
   6  -8   0 646.018 156.115   2
   8  -6   0 496.681 150.117   2
   6   8   0 653.160 186.023   5
   8   6   0 614.737 150.143   5
   8  -6   0 707.722 178.264   3
   6   8   0 708.434 156.578  12
   8   6   0 749.417 144.800  12
   8   6   0 791.346 179.514  11
  -8   6   0 520.186 127.706  12
   6   8   0 730.429 196.214  11
  -6   8   0 874.470 180.610  12
  -6  -8   0 855.212 150.929   8
   6  -8   0 844.586 173.642  10
   8  -6   0 857.381 185.875   8
   8  -6   0 898.969 196.406  10
  -6   8   0 637.260 136.338   9
   6  -8   0 1008.44 199.669   8
  -8   6   0 628.549 151.225   9
   6   8   1 17196.0 754.396   5
   8   6   1 16501.5 734.585   5
  -8   6   1 15915.5 699.702   7
  -6  -8   1 16652.7 661.076   6
  -8  -6   1 17749.2 735.846   6
  -6   8   1 16156.6 718.096   7
   6  -8   1 17910.3 698.116   2
   8  -6   1 16635.6 726.584   3
   6  -8   1 16356.6 714.181   3
   6  -8   1 16664.3 725.285  10
   6  -8   1 16058.1 587.751  11
   8  -6   1 16294.6 570.892  11
  -6   8   1 17194.9 732.937  12
   6   8   1 17270.3 651.203  12
   8   6   1 16977.0 577.207  12
   8   6   1 16298.2 726.449  11
   8  -6   1 17727.6 756.793  10
   6   8   1 17601.1 760.617  11
  -6  -8   1 16998.0 734.903   7
  -6   8   1 17083.0 579.173   9
  -8  -6   1 18251.4 764.218   7
   6  -8   1 16847.3 733.707   8
   6   8   2 4183.70 400.002   5
   8   6   2 3973.58 391.022   5
  -8   6   2 4735.62 432.332   7
  -6   8   2 4082.33 398.641   7
   6  -8   2 4516.20 384.422   4
   8  -6   2 4671.59 422.010   3
   6  -8   2 4135.51 385.257   3
   6  -8   2 3680.75 345.916  11
   8  -6   2 4208.45 402.440  10
   8  -6   2 3893.60 338.741  11
   6  -8   2 4579.89 412.199  10
   8   6   2 4461.08 421.811  11
   6   8   2 4593.22 414.591  11
  -6  -8   2 4349.13 382.930   7
  -8  -6   2 4570.91 411.491   7
  -6  -8   3 6644.97 513.005   5
  -8  -6   3 7026.98 523.658   5
  -8   6   3 6687.79 545.878   7
  -6   8   3 6311.11 537.117   7
   6   8   3 6443.65 540.405   5
   8   6   3 6499.30 545.052   5
   6  -8   3 6316.96 500.807   3
   6  -8   3 6417.90 482.272   4
   8  -6   3 6938.46 544.499   3
   6  -8   3 6432.06 529.797  10
   6  -8   3 6671.40 512.105  11
   8  -6   3 6382.99 489.457  11
   8  -6   3 6191.03 526.464  10
   8   6   3 6976.95 563.708  11
   6   8   3 6071.78 502.791  11
  -8  -6   3 5790.63 487.710   7
  -6  -8   3 7488.04 533.702   7
  -8  -6   4 335.419 146.215   7
   8  -6   4 450.663 216.595   3
   6  -8   4 163.000 145.866   3
   8  -6   4 220.322 136.167  11
   6   8   4 427.134 180.483  11
  -7  -8  -3 1060.47 230.389   6
  -8  -7  -3 520.425 189.799   6
   7  -8  -3 512.369 184.771   2
   8  -7  -3 463.123 192.746   2
   7   8  -3 818.874 239.408  12
   8   7  -3 1081.78 269.953  12
   8   7  -3 526.733 178.486   9
   7   8  -3 912.763 201.721   9
  -7   8  -3 544.295 185.421   9
  -8   7  -3 714.045 230.942   9
   8  -7  -3 456.435 191.803   8
   7  -8  -3 648.806 198.491   8
  -7  -8  -2 2316.72 300.469   6
  -8  -7  -2 2375.73 315.124   6
  -7  -8  -2 2418.87 285.263   7
  -8  -7  -2 2613.93 280.701   7
   7   8  -2 2555.14 335.454   5
   8   7  -2 1935.44 279.770   5
   7  -8  -2 2676.40 329.900   2
   8  -7  -2 2491.08 321.065   2
   7   8  -2 2853.83 337.919  12
   8   7  -2 2759.24 344.003  12
  -7   8  -2 2651.89 309.713   9
  -8   7  -2 2935.15 330.692   9
   8  -7  -2 2414.65 298.257   8
   7  -8  -2 2514.47 317.714   8
  -7  -8  -1 5113.67 398.306   6
  -8  -7  -1 5142.03 409.776   6
  -8   7  -1 5419.56 356.772   7
  -7   8  -1 5172.62 362.273   7
   7  -8  -1 5603.66 446.904   2
   8  -7  -1 5579.94 443.790   2
   7   8  -1 5161.82 445.558   5
   8   7  -1 5275.67 430.871   5
  -8   7  -1 4755.86 340.296  12
  -7   8  -1 5095.65 370.956  12
   7   8  -1 5465.53 420.611  12
   8   7  -1 5443.81 415.641  12
  -7   8  -1 5159.68 379.915   9
  -8   7  -1 4875.89 389.738   9
  -7  -8  -1 5094.25 407.146   7
  -8  -7  -1 4858.73 392.488   7
   8  -7  -1 4814.35 406.027   8
   7  -8  -1 5119.22 419.932   8
  -7   8   0 185.403 103.172   7
  -7  -8   0-34.9162 89.4593   6
  -8  -7   0 51.8845 102.979   6
  -7  -8   0 183.056 133.338   7
  -8  -7   0 126.656 100.015   7
  -8   7   0 81.9871 111.053   7
   8  -7   0 300.022 134.008   3
   7  -8   0 156.587 111.150   2
   8  -7   0-0.91713 96.5589   2
   7   8   0 196.276 133.513   5
   8   7   0 113.348 109.756   5
   7   8   0 243.563 139.493  12
   8   7   0 111.386 100.984  12
   8   7   0 248.908 134.253  11
   7   8   0 217.568 146.802  11
  -8   7   0 129.673 82.0081  12
  -7   8   0-20.8385 84.5552  12
   8  -7   0 134.452 114.720  10
   7  -8   0 243.013 153.152  10
   8  -7   0 64.6281 113.865   8
   7  -8   0 130.857 131.274   8
  -7   8   0 100.131 108.325   9
  -8   7   0 9.37957 80.5764   9
  -7  -8   1 5385.22 406.543   6
  -8  -7   1 5327.23 416.762   6
   7   8   1 4458.29 414.973   5
  -8   7   1 4883.21 418.770   7
   8   7   1 4879.83 418.873   5
  -7   8   1 4968.29 414.196   7
   7  -8   1 4954.78 398.892   2
   8  -7   1 4942.75 429.805   3
   7  -8   1 5472.42 439.841   3
   8  -7   1 4930.58 407.061   2
   7  -8   1 5762.60 455.135  10
  -7   8   1 5109.31 416.059  12
   7   8   1 4981.12 365.719  12
   8   7   1 5048.21 340.664  12
   8   7   1 5157.56 439.138  11
   8  -7   1 4965.42 432.935  10
   7   8   1 4954.83 425.335  11
  -7   8   1 5044.67 347.895   9
  -7  -8   1 5677.73 449.845   7
  -8  -7   1 5403.39 434.902   7
   7  -8   1 5185.21 430.149   8
  -7  -8   2 2454.55 313.566   7
  -8  -7   2 2653.55 323.299   7
  -8   7   2 2639.92 338.928   7
  -7   8   2 2000.90 291.389   7
   8  -7   2 2518.71 320.055   3
   7   8   2 2535.46 325.171   5
   8   7   2 2432.93 318.090   5
   7  -8   2 2337.71 312.942   3
   7   8   2 2300.33 314.464  11
   7  -8   2 1698.14 250.843  11
   8  -7   2 1924.62 247.462  11
   8   7   2 2253.64 306.785  11
   8  -7   2 2607.05 335.668  10
   7  -8   2 2029.38 284.502  10
  -7  -8   3 470.048 155.521   7
  -8  -7   3 741.263 170.673   7
  -8   7   3 505.758 190.633   7
  -7   8   3 212.653 133.159   7
   7  -8   3 352.047 131.496   4
  -7  -8   3 970.616 242.298   5
  -8  -7   3 819.573 214.761   5
   7   8   3 722.500 227.451   5
   8  -7   3 804.296 226.579   3
   8   7   3 582.872 191.659   5
   7  -8   3 546.098 197.087   3
   7  -8   3 652.072 184.428  11
   8  -7   3 763.929 208.103  11
   8   7   3 504.766 196.838  11
   7   8   3 1051.86 264.570  11
   8  -7   3 558.081 204.509  10
   7  -8   3 892.847 224.673  10
   7  -8   4 38.6644 145.077   3
  -7  -8   4 123.171 154.696   7
  -8  -7   4 6.83857 137.375   7
  -8  -8  -3 2811.00 360.324   6
   8  -8  -3 3400.08 408.383   2
   8   8  -3 4109.49 448.667  12
   8   8  -3 2896.39 348.661   9
  -8   8  -3 3293.11 388.388   9
   8  -8  -3 3371.60 388.721   8
  -8  -8  -2 4498.17 416.488   6
   8   8  -2 5297.81 477.397   5
   8  -8  -2 5111.94 468.892   2
   8   8  -2 4722.22 441.781  12
  -8  -8  -2 4990.83 414.157   7
  -8   8  -2 4899.86 436.056   9
   8  -8  -2 5193.29 452.720   8
  -8  -8  -1 12382.4 643.865   6
  -8   8  -1 12232.9 570.637   7
   8  -8  -1 12543.9 681.403   2
   8   8  -1 13190.7 713.122   5
  -8   8  -1 11801.7 577.292  12
   8   8  -1 12863.7 667.934  12
  -8   8  -1 13170.0 632.996   9
  -8  -8  -1 13001.8 661.474   7
   8  -8  -1 12375.9 675.644   8
  -8  -8   0 694.968 172.592   6
  -8  -8   0 632.147 182.045   7
  -8   8   0 618.984 175.701   7
   8  -8   0 629.471 193.757   2
   8   8   0 970.318 210.140   5
   8   8   0 1228.55 215.146  12
   8   8   0 974.015 244.695  11
  -8   8   0 829.338 181.747  12
   8  -8   0 1044.52 216.837  10
   8  -8   0 728.752 185.333   8
  -8   8   0 848.909 168.306   9
   8   8   1 12243.2 688.947   5
  -8  -8   1 13335.5 663.701   6
  -8   8   1 12200.9 670.280   7
   8  -8   1 12761.2 688.050   3
   8  -8   1 12485.2 661.662   2
  -8   8   1 12673.8 669.017  12
   8   8   1 12900.0 579.621  12
   8  -8   1 13140.4 710.419  10
   8   8   1 13476.7 714.831  11
  -8   8   1 11814.8 567.308   9
  -8  -8   1 12798.2 691.199   7
   8  -8   1 12912.6 697.621   8
   8   8   2 4960.45 475.456   5
  -8   8   2 4606.81 455.300   7
   8  -8   2 4661.57 447.273   3
   8  -8   2 5078.21 462.239  10
   8  -8   2 5175.76 400.764  11
   8   8   2 5257.65 470.394  11
  -8  -8   2 5491.85 480.942   7
  -8  -8   3 2991.68 374.388   7
  -8   8   3 2821.52 405.726   7
  -8  -8   3 4096.67 443.744   5
   8   8   3 3261.41 428.381   5
   8  -8   3 3272.80 400.483   3
   8  -8   3 3120.40 374.966  11
   8   8   3 2852.11 383.213  11
   8  -8   3 3058.94 382.195  10
  -9   0  -4 1.31579 132.845   6
   0   9  -4 302.386 174.141  12
   9   0  -4-7.11696 177.531   9
   0   9  -4-229.775 147.880   9
   0  -9  -4 60.1533 130.373   8
  -9   0  -4-326.645 219.690   9
  -9   0  -3-21.4832 103.401   6
   9   0  -3 20.5762 113.488   1
   0   9  -3 60.5357 126.276  12
   0  -9  -3-44.2778 117.239   8
   0   9  -3-142.327 136.766   9
  -9   0  -3 212.872 172.324   9
  -9   0  -2 30.5915 107.143   6
   9   0  -2 16.4114 84.4044   2
   9   0  -2-64.6456 89.6263   1
   0   9  -2 63.4603 105.669  12
   9   0  -2-28.4971 93.0014  12
   0  -9  -2-61.3301 132.489   8
   0   9  -2-147.628 94.7547   9
  -9   0  -2-17.3571 105.308   9
  -9   0  -1-14.0678 91.7398   6
  -9   0  -1 145.320 85.5117   7
   0   9  -1 4.89436 80.1587   5
   9   0  -1-32.4195 62.9656   5
   0  -9  -1 56.8179 92.1607   4
   9   0  -1-52.7160 90.8090   1
   9   0  -1 8.93431 60.3254   3
   9   0  -1-71.0671 65.8041  11
   9   0  -1 159.701 121.338  12
   0   9  -1 26.4645 107.027  12
   0  -9  -1 117.704 89.2507   8
   0   9  -1 116.057 67.6373   9
  -9   0  -1 54.1422 84.5346   9
  -9   0   0 80.6078 109.303   6
  -9   0   0 92.5280 98.4586   7
   9   0   0-37.2616 63.6263   5
   0  -9   0 108.425 82.6495   4
   9   0   0-19.0311 83.6403   1
   0  -9   0 93.8956 95.0365   2
   9   0   0 116.257 105.825   3
   0   9   0 32.8175 88.9199   5
   9   0   0 114.160 93.7807  11
   0   9   0 56.3383 92.7188  12
   0  -9   0 90.8975 74.5787  10
   0  -9   0-1.38389 88.4753   8
  -9   0   1 54.4171 94.5712   6
   0  -9   1 11.4984 76.3402   7
  -9   0   1-33.1541 87.6631   7
   0  -9   1-35.2475 57.3421   2
   0  -9   1 16.3272 99.4718   4
   9   0   1 22.6407 72.2077   1
   9   0   1 81.2782 96.0316   3
   0   9   1 46.8542 87.6523   5
   9   0   1 38.9816 63.1326   5
   0   9   1 37.6324 82.0660  11
   9   0   1-32.4314 78.5015  11
   0   9   1 12.6050 96.1199  12
   9   0   1 1.35845 79.9392  10
   0  -9   1-2.23063 75.3963  10
   0  -9   1 70.8530 88.2569   8
   0  -9   2 98.8393 92.1306   7
  -9   0   2-20.7254 117.114   7
   0  -9   2-3.46829 81.0450   5
  -9   0   2-50.6147 77.4085   5
   9   0   2 66.6061 95.8081   3
   9   0   2 147.883 80.0095   1
   0   9   2-29.1275 113.324   5
   9   0   2 48.9909 93.9230   5
   0   9   2 60.2777 81.7047  11
   9   0   2 73.3171 92.1875  11
   0   9   2 106.159 107.218  12
   0  -9   2-57.0787 105.891  10
   0  -9   2 1.88082 79.1935   8
   9   0   2 239.965 109.582  10
  -9   0   3 25.6752 109.530   7
  -9   0   3 61.1633 131.962   5
   0  -9   3-7.93360 105.286   5
   9   0   3-18.4947 116.223   3
   9   0   3 105.058 112.948   5
   0   9   3 32.6750 105.442   5
   9   0   3 140.390 125.631  11
   0   9   3-83.0881 117.776  12
   0  -9   3-84.7848 98.7052  10
   9   0   3-4.37287 89.6139  10
  -9   0   4-200.243 171.808   7
   0  -9   4 269.331 159.686   5
  -9   0   4 148.528 131.810   5
   9   0   4 122.069 148.329   3
   9   0   4 22.1551 136.199   5
   0   9   4 219.351 138.409   5
   9   0   4 390.423 209.498  11
   0   9   4 65.4951 107.695  12
   0  -9   4-22.2756 154.686  10
  -9   1  -4 4305.74 459.219   6
  -9  -1  -4 4484.07 479.927   6
   9   1  -4 4572.47 478.482  12
  -1   9  -4 4718.09 419.801  12
   1   9  -4 4573.00 435.007  12
  -9  -1  -4 3600.35 425.368   9
   9   1  -4 4054.22 457.328   9
   1  -9  -4 4605.21 475.766   8
  -1  -9  -4 4202.59 470.224   8
  -9   1  -4 3937.42 448.461   9
   1   9  -4 4456.13 435.906   9
  -1   9  -4 4951.59 463.468   9
  -9   1  -3 6259.59 491.286   6
  -9  -1  -3 6288.10 502.712   6
   9   1  -3 6122.72 460.078   1
   9  -1  -3 5874.41 407.110   2
   9  -1  -3 6705.54 486.900   1
  -1   9  -3 6625.69 473.069  12
   1   9  -3 6830.67 501.242  12
   9   1  -3 6654.80 505.586  12
   1  -9  -3 6270.33 506.364   8
  -1  -9  -3 5780.70 502.249   8
   1   9  -3 6230.03 434.828   9
  -1   9  -3 6520.32 455.900   9
  -9   1  -3 6039.19 491.887   9
  -9  -1  -3 6877.93 513.578   9
  -9   1  -2 17852.8 741.605   6
  -9  -1  -2 17278.7 749.265   6
   9  -1  -2 19094.0 780.379   1
   9  -1  -2 18739.7 687.897   2
   9   1  -2 19374.9 782.516   1
   1   9  -2 20256.1 747.029   5
   9   1  -2 18915.2 628.912   2
  -1   9  -2 18795.0 747.021  12
   1   9  -2 18498.3 756.031  12
   9   1  -2 19464.2 761.917  12
  -9   1  -2 17830.3 769.220   9
  -9  -1  -2 18441.1 755.526   9
   1  -9  -2 17652.5 769.438   8
  -1  -9  -2 18166.7 776.357   8
   1   9  -2 19549.9 627.770   9
  -1   9  -2 18746.9 629.466   9
  -9  -1  -1 13237.7 507.670   7
  -9   1  -1 13037.8 586.733   6
  -9  -1  -1 13987.5 626.853   6
  -9   1  -1 13877.4 501.104   7
   9  -1  -1 14202.2 480.981   5
   1  -9  -1 13809.1 600.214   2
   9  -1  -1 13076.6 617.292   1
  -1  -9  -1 12840.0 519.511   4
   9   1  -1 13006.1 531.020   5
  -1   9  -1 13485.6 507.203   5
   9   1  -1 13466.7 622.180   1
   9   1  -1 13468.1 424.405   3
   9  -1  -1 12779.9 563.307   2
   9  -1  -1 13511.6 489.845   3
   1   9  -1 14096.1 580.135   5
  -1   9  -1 12622.5 607.500  12
   9   1  -1 14166.5 576.876  12
   1   9  -1 13447.1 626.336  12
   9   1  -1 13242.6 492.206  11
  -9   1  -1 12545.6 610.504   9
  -9  -1  -1 13265.3 608.492   9
   1  -9  -1 13900.3 627.958   8
  -1  -9  -1 13090.0 603.312   8
   1   9  -1 13612.4 404.343   9
  -1   9  -1 13558.3 420.567   9
  -9  -1   0 18480.1 658.752   7
  -9   1   0 18999.7 684.090   6
  -9  -1   0 18103.1 696.665   6
  -9   1   0 19518.8 665.621   7
  -1  -9   0 18891.3 591.065   2
   9  -1   0 19157.3 719.486   1
  -1  -9   0 18045.4 653.173   4
   1  -9   0 20227.0 636.385   2
   1  -9   0 18694.8 684.020   4
   9   1   0 18674.8 588.159   3
   1   9   0 17799.3 635.802   5
  -1   9   0 18269.5 580.190   5
   9   1   0 18550.6 607.138   5
   9  -1   0 18617.8 517.201   5
   9  -1   0 18756.8 628.715   3
   9   1   0 18711.4 711.633   1
   1  -9   0 18245.5 567.233  10
  -1  -9   0 18822.8 473.835  10
  -1   9   0 17459.1 696.861  12
   1   9   0 19438.7 725.684  12
   9  -1   0 18392.3 543.692  11
   9   1   0 18264.0 560.725  12
   9   1   0 18279.7 604.049  11
   1  -9   0 18696.1 688.947   8
  -1  -9   0 19196.3 662.011   8
  -1  -9   0 17733.4 687.111   7
   9  -1   1 13300.7 463.986   5
  -9  -1   1 13817.7 624.439   7
  -9   1   1 13576.8 618.083   7
  -9   1   1 13868.0 596.874   6
  -9  -1   1 14653.9 635.118   6
  -1   9   1 12587.1 507.007   5
   1   9   1 13028.3 569.375   5
   9   1   1 13305.6 533.318   5
   1  -9   1 14111.7 628.421   4
  -1  -9   1 13492.5 414.828   2
   1  -9   1 14335.3 484.994   2
   9   1   1 13164.6 562.770   3
   9  -1   1 13286.7 587.651   3
   9   1   1 14788.7 610.239   1
   9  -1   1 13133.8 577.196   1
   1  -9   1 13392.3 533.292  10
   1   9   1 13436.7 571.289  11
  -1   9   1 13445.5 516.644  11
  -1   9   1 13288.0 609.737  12
   1   9   1 12814.5 595.925  12
   9   1   1 13439.3 542.894  10
   9  -1   1 12878.3 531.094  11
   9  -1   1 14114.6 601.306  10
   9   1   1 13271.7 566.986  11
  -1  -9   1 13648.7 496.172  10
  -1  -9   1 13302.7 529.568   8
  -1  -9   1 13146.9 585.498   7
   1  -9   1 13420.9 567.038   8
  -1   9   2 18251.8 666.343   5
  -9   1   2 18678.2 787.042   7
  -9  -1   2 19373.4 684.161   5
   1  -9   2 18460.7 643.997   5
   1   9   2 18587.0 731.024   5
  -9   1   2 19906.8 638.735   5
  -9  -1   2 18637.7 783.390   7
   9   1   2 19015.3 702.197   5
   9  -1   2 18820.4 625.644   5
   1  -9   2 19823.7 788.439   4
   9   1   2 19365.5 664.467   1
   9  -1   2 18753.3 768.407   3
   9  -1   2 19048.9 663.839   1
   9   1   2 18044.8 654.922  10
   9  -1   2 18094.7 706.775  10
   1  -9   2 18508.5 716.817  10
  -1   9   2 18537.4 760.487  12
   1   9   2 18416.5 729.743  12
   9  -1   2 19051.5 736.682  11
   9   1   2 17618.6 733.118  11
  -1   9   2 19152.9 607.423  11
  -1  -9   2 19046.9 694.936  10
   1   9   2 19357.5 685.107  11
  -1  -9   2 18493.8 691.216   7
   1  -9   2 18140.8 654.221   7
   1  -9   2 18912.2 671.115   8
  -1  -9   2 18967.3 602.838   8
   9  -1   3 6498.77 432.289   5
  -1   9   3 6912.67 471.156   5
   9   1   3 6764.73 477.889   5
   1   9   3 6557.15 484.358   5
  -9  -1   3 6145.44 490.790   7
  -9   1   3 6475.36 502.257   7
  -1  -9   3 6146.83 451.233   5
  -9  -1   3 6514.57 445.429   5
   1  -9   3 6443.31 435.693   5
  -9   1   3 5758.94 395.691   5
   9  -1   3 6731.04 520.774   3
   9   1   3 5744.54 407.389  10
   1  -9   3 7021.35 505.068  10
  -1   9   3 6240.54 472.862  12
   1   9   3 6116.98 455.133  12
   9  -1   3 6194.40 457.785  10
   9  -1   3 5087.47 447.318  11
   9   1   3 6305.67 502.470  11
   1   9   3 6336.20 425.115  11
  -1  -9   3 6224.27 466.303  10
   9   1   4 4346.81 435.031   5
   1   9   4 4429.38 448.309   5
  -9  -1   4 4754.16 461.036   7
  -9   1   4 4592.55 480.519   7
  -1   9   4 3261.41 400.651   7
  -1  -9   4 4992.14 460.460   5
  -9  -1   4 4912.65 445.220   5
   1  -9   4 4140.23 398.582   5
  -1   9   4 4201.93 427.380   5
  -9   1   4 4842.24 429.621   5
   9  -1   4 4654.35 478.281   3
   1  -9   4 4608.70 479.687  11
  -1   9   4 4627.65 441.309  12
   9  -1   4 4265.34 461.875  11
   1  -9   4 4715.19 474.204  10
   9   1   4 4538.27 476.999  11
   9  -1   4 4218.71 421.775  10
  -1  -9   4 4923.77 472.993  10
  -9   2  -4 1086.51 254.736   6
  -9  -2  -4 1129.33 294.042   6
   2   9  -4 318.522 171.343  12
   9   2  -4 850.618 251.700  12
   9   2  -4 713.099 290.468   9
   2  -9  -4 1293.66 278.411   8
   2   9  -4 934.768 245.664   9
  -2   9  -4 891.751 203.020   9
  -2  -9  -4 860.471 242.957   8
  -9  -2  -4 1116.61 258.164   9
  -9   2  -4 774.204 238.203   9
  -9   2  -3 9995.15 603.554   6
  -9  -2  -3 10986.2 671.194   6
   9  -2  -3 9974.51 547.444   2
   9   2  -3 10087.5 594.672   1
   9  -2  -3 11351.0 634.252   1
  -2   9  -3 10478.2 585.079  12
   2   9  -3 10269.5 614.027  12
   9   2  -3 11624.1 660.532  12
   2  -9  -3 10562.8 651.016   8
  -2  -9  -3 11254.2 685.785   8
   2   9  -3 11255.2 583.257   9
  -2   9  -3 11402.6 594.280   9
  -9   2  -3 11130.8 673.918   9
  -9  -2  -3 10411.4 616.984   9
  -9   2  -2 365.474 136.192   6
  -9  -2  -2 304.187 150.746   6
  -2  -9  -2 282.723 98.6299   6
   2   9  -2 561.211 130.219   5
   9   2  -2 349.281 125.046   5
   9  -2  -2 460.229 150.558   1
   9  -2  -2 421.629 132.872   2
   2  -9  -2 691.256 183.449   2
  -2   9  -2 532.171 151.982  12
   2   9  -2 547.157 159.235  12
   9   2  -2 667.147 183.397  12
   2  -9  -2 609.026 175.715   8
   2   9  -2 306.811 114.279   9
  -2  -9  -2 527.286 173.066   8
  -2   9  -2 461.795 128.222   9
   9  -2  -2 556.152 116.434   8
  -9   2  -2 493.020 159.578   9
  -9  -2  -2 396.599 138.036   9
  -2  -9  -1 6426.92 312.931   6
  -9   2  -1 5954.11 388.778   6
  -9  -2  -1 6571.98 445.173   6
  -9   2  -1 6272.63 342.043   7
   2  -9  -1 7212.72 446.161   2
  -2  -9  -1 6375.31 364.156   4
   2   9  -1 7152.93 436.933   5
   9   2  -1 7215.99 414.046   5
   9  -2  -1 6408.71 414.229   2
   9  -2  -1 6803.95 373.537   3
   9  -2  -1 6605.83 448.000   1
  -2   9  -1 6686.48 337.795   5
   9   2  -1 6519.32 377.223  11
  -2   9  -1 6223.09 433.294  12
   2   9  -1 7141.64 461.667  12
   9   2  -1 6677.34 404.207  12
  -9   2  -1 6482.06 452.144   9
  -9  -2  -1 6232.65 416.789   9
   2  -9  -1 6572.96 442.616   8
  -2  -9  -1 6120.54 415.164   8
  -9  -2  -1 6434.99 367.640   7
   2   9  -1 6701.21 291.890   9
  -2   9  -1 7413.09 334.958   9
  -9  -2   0 3890.62 316.497   7
  -2  -9   0 3621.90 213.828   6
  -9   2   0 3770.95 301.102   7
  -9  -2   0 4033.13 345.794   6
  -9   2   0 3285.87 281.326   6
  -2  -9   0 3640.93 301.049   4
   2  -9   0 4049.65 341.195   4
   2  -9   0 3559.51 288.155   2
   9   2   0 3840.33 268.559   3
   2   9   0 3618.90 315.552   5
   9  -2   0 4026.94 308.641   3
   9  -2   0 4029.18 337.812   1
   9   2   0 3569.42 289.693   5
  -2   9   0 3479.08 240.140   5
   9  -2   0 4301.26 356.105  10
  -2   9   0 3425.49 324.713  12
   2   9   0 3384.65 311.920  12
   9  -2   0 3633.10 244.337  11
   9   2   0 3931.60 271.911  12
   9   2   0 3837.99 302.393  11
   2  -9   0 3884.63 283.899  10
   2  -9   0 3652.87 318.428   8
  -2  -9   0 3683.30 298.818   8
  -2  -9   0 3302.55 309.091   7
  -9  -2   1 6563.59 438.251   7
  -9   2   1 6329.77 430.145   7
  -9   2   1 7067.01 306.850   5
  -2  -9   1 6330.10 312.946   6
  -9   2   1 7212.72 422.035   6
  -9  -2   1 6693.13 438.549   6
  -2   9   1 5869.35 329.540   5
   2   9   1 6909.63 433.383   5
   9   2   1 6905.43 410.386   5
   9  -2   1 7155.03 436.680   3
   2  -9   1 6302.09 423.119   4
   2  -9   1 6640.03 350.051   2
   9  -2   1 7007.42 429.104   1
   2   9   1 6422.25 421.687  11
  -2   9   1 6393.07 338.831  11
  -2  -9   1 6676.47 335.941  10
  -2   9   1 6775.30 449.501  12
   9   2   1 6707.69 365.820  10
   2   9   1 6482.99 425.474  12
   9  -2   1 6721.70 378.187  11
   2  -9   1 6730.17 400.207  10
   9  -2   1 7480.35 456.028  10
   9   2   1 7063.76 433.537  11
  -2  -9   1 6517.98 360.775   8
  -2  -9   1 6066.52 409.561   7
   2  -9   1 6770.37 422.195   8
  -2  -9   2 478.152 141.929   7
  -9  -2   2 475.007 152.890   7
  -9   2   2 274.449 131.664   7
   2  -9   2 450.735 146.205   3
  -2   9   2 436.266 133.360   5
   2  -9   2 291.516 137.715   4
   9   2   2 241.849 101.156   1
  -9  -2   2 302.926 110.469   5
   2  -9   2 354.485 119.571   5
  -9   2   2 400.175 113.389   5
   9  -2   2 498.112 163.263   3
   9  -2   2 482.530 129.694   1
   2   9   2 492.236 154.357   5
   9   2   2 326.152 148.024   5
   2   9   2 617.677 162.914  11
   9  -2   2 289.784 106.510  11
   9   2   2 356.144 140.086  11
  -2   9   2 413.707 147.584  12
   2   9   2 504.492 142.496  12
   9  -2   2 303.284 121.352  10
   2  -9   2 267.574 112.598   8
   2  -9   2 354.191 137.158  10
  -2  -9   2 387.115 116.086  10
   9   2   2 410.904 116.928  10
  -2   9   3 10404.2 570.622   5
   2   9   3 12046.3 666.079   5
   9   2   3 11308.2 630.575   5
  -9  -2   3 11268.8 663.944   7
  -9   2   3 10368.6 635.867   7
  -2  -9   3 10761.2 610.257   5
  -9  -2   3 11187.2 605.572   5
   2  -9   3 10244.2 533.596   5
  -9   2   3 11451.8 547.562   5
   2  -9   3 11089.3 634.147   4
   9  -2   3 11283.1 668.937   3
   2  -9   3 10478.6 552.150   3
   2  -9   3 10203.4 630.066  11
  -2   9   3 11120.9 640.683  12
   2  -9   3 10825.0 638.044  10
   2   9   3 10388.0 566.969  12
   9  -2   3 10289.5 616.240  11
   9  -2   3 10825.5 620.454  10
   9   2   3 10773.3 650.481  11
   2   9   3 11583.1 598.921  11
  -2  -9   3 10238.1 543.328   7
  -2  -9   3 10984.3 617.155  10
  -2   9   4 1377.60 291.352   7
  -9  -2   4 713.784 200.543   7
  -9   2   4 806.873 198.808   7
   2  -9   4 876.974 211.687   4
  -2  -9   4 1215.35 253.220   5
  -9  -2   4 1294.47 251.099   5
  -9   2   4 936.014 209.219   5
   9  -2   4 1232.80 242.145   3
  -2   9   4 886.487 195.716   5
   9   2   4 1346.85 266.231   5
   2   9   4 960.615 243.957   5
   2  -9   4 765.549 229.503  11
   9  -2   4 824.502 220.396  11
   9   2   4 1042.54 248.824  11
  -2   9   4 796.370 213.642  12
   2  -9   4 1345.49 281.833  10
   9  -2   4 1198.91 252.053  10
  -2  -9   4 905.146 211.664  10
  -9   3  -4 3063.10 380.069   6
   3  -9  -4 2343.01 374.852   2
   3   9  -4 2320.57 337.833  12
   9   3  -4 3051.54 382.235  12
   3  -9  -4 3375.19 412.043   8
   3   9  -4 2588.95 357.132   9
  -3   9  -4 2936.19 386.762   9
  -9  -3  -4 2082.83 304.231   9
  -3  -9  -3 5738.30 422.121   6
  -9   3  -3 5815.33 459.013   6
  -9  -3  -3 5699.46 495.541   6
   3  -9  -3 5974.44 502.228   2
   9  -3  -3 5348.63 426.845   2
   9  -3  -3 5792.40 458.691   1
   9   3  -3 5242.79 439.833   1
  -3   9  -3 5730.08 429.022  12
   3   9  -3 6082.20 486.485  12
   9   3  -3 6385.89 509.847  12
   3  -9  -3 6188.71 503.680   8
  -3  -9  -3 5744.64 497.226   8
   3   9  -3 6197.42 440.813   9
  -3   9  -3 6161.94 461.086   9
  -9  -3  -3 6250.99 468.267   9
  -9   3  -3 5976.76 505.361   9
  -9  -3  -2 2672.99 322.435   6
  -3  -9  -2 2567.20 252.443   6
  -9   3  -2 2924.57 294.753   6
   3  -9  -2 3407.44 348.125   2
   9  -3  -2 2744.51 294.855   2
   3   9  -2 3276.50 326.967   5
   9   3  -2 3315.33 322.623   5
   9  -3  -2 3538.52 347.784   1
   9   3  -2 2667.20 283.377  12
  -3   9  -2 2852.17 303.735  12
   3   9  -2 3514.21 355.359  12
   3  -9  -2 3299.28 349.643   8
  -3  -9  -2 3013.59 325.529   8
  -9   3  -2 2569.58 321.722   9
  -9  -3  -2 3023.74 250.523   7
  -9  -3  -2 2598.92 291.242   9
   3   9  -2 3338.41 277.008   9
   9  -3  -2 2706.40 248.935   8
  -3   9  -2 3359.37 296.565   9
  -3  -9  -1 12884.1 481.372   6
  -9   3  -1 12288.3 547.693   6
  -9  -3  -1 12277.8 622.147   6
  -9   3  -1 12128.7 474.409   7
   3  -9  -1 12838.6 599.977   2
  -3  -9  -1 12612.8 500.176   4
   3   9  -1 11783.0 580.430   5
   9   3  -1 12260.7 566.478   5
   9  -3  -1 13601.2 621.873   2
   9  -3  -1 13515.5 551.099   3
   9  -3  -1 12141.4 615.543   1
   9   3  -1 12439.6 546.176  11
  -9   3  -1 12321.2 428.497  12
  -3   9  -1 12812.3 607.387  12
   3   9  -1 12844.8 625.052  12
   9   3  -1 13145.0 576.617  12
  -9   3  -1 11766.4 603.794   9
  -9  -3  -1 12025.1 522.878   7
  -9  -3  -1 12835.8 594.635   9
   3  -9  -1 11455.4 591.848   8
  -3  -9  -1 12156.8 583.065   8
  -3  -9  -1 12105.7 598.606   7
   9  -3  -1 12315.4 532.604   8
  -3   9  -1 13263.4 465.330   9
  -3  -9   0 1165.27 142.190   6
  -9   3   0 1050.10 173.306   6
  -9  -3   0 1390.70 210.344   6
  -3  -9   0 878.526 169.260   7
  -9  -3   0 1210.22 185.837   7
  -9   3   0 1242.76 187.272   7
  -3   9   0 1095.19 123.288   5
   9  -3   0 977.531 192.919   2
   9  -3   0 1339.00 203.624   1
   3  -9   0 1121.60 202.663   4
   9   3   0 1346.32 166.635   3
   9  -3   0 988.988 170.181   3
   3  -9   0 835.369 156.010   2
   3   9   0 853.828 177.944   5
   9   3   0 748.270 166.557   5
   3   9   0 1249.95 214.705  12
   9   3   0 642.818 139.416  11
   9   3   0 983.785 158.045  12
  -3   9   0 720.078 164.617  12
  -3  -9   0 1242.93 180.468   8
   3  -9   0 1215.52 184.924  10
  -9   3   0 899.602 180.701   9
   9  -3   0 1397.88 223.914  10
   3  -9   0 1344.40 212.936   8
   9   3   1 12669.2 583.236   5
  -9  -3   1 11660.6 595.647   7
  -9   3   1 12843.6 614.379   7
  -3  -9   1 12335.1 475.268   6
  -9   3   1 12169.5 532.924   6
  -9  -3   1 12485.2 613.283   6
  -3   9   1 11625.3 427.180   5
   3   9   1 12781.9 610.230   5
   3  -9   1 13288.4 629.197   4
   3  -9   1 13222.0 530.942   2
   9  -3   1 13321.2 612.943   3
   9  -3   1 12422.8 577.622   1
   3   9   1 12481.6 600.191  11
  -3   9   1 12497.6 441.208  11
  -3  -9   1 12607.3 451.960  10
  -3   9   1 12944.8 623.595  12
   3   9   1 12142.2 578.656  12
   9  -3   1 11880.3 494.505  11
   3  -9   1 12234.8 564.717  10
   9  -3   1 11996.8 594.580  10
   9   3   1 11775.2 574.530  11
  -3  -9   1 12216.7 473.260   8
  -3  -9   1 12215.5 593.514   7
   3  -9   1 11978.7 574.264   8
  -3   9   2 3023.11 264.726   5
  -9   3   2 3173.32 343.179   7
  -9  -3   2 2939.43 323.961   7
   9   3   2 2816.84 312.726   5
   3  -9   2 3000.19 320.128   4
   9  -3   2 3135.68 338.897   3
   3  -9   2 2933.35 302.138   3
   3   9   2 2763.74 316.467   5
   9  -3   2 2777.09 310.355  10
   3  -9   2 2779.70 299.216  10
  -3   9   2 3072.53 335.035  12
   3   9   2 2606.71 290.214  12
   9  -3   2 3078.66 308.883  11
   9   3   2 3045.41 329.071  11
   3   9   2 3618.99 342.725  11
  -3  -9   2 3400.94 299.561  10
  -3  -9   2 3191.22 307.389   7
   3  -9   2 3152.51 304.047   8
   3   9   3 5923.41 491.012   5
   9   3   3 5416.75 460.405   5
  -9   3   3 5790.78 492.031   7
  -9  -3   3 6251.48 467.837   5
  -3   9   3 5460.72 485.276   7
  -3  -9   3 6204.85 479.165   5
  -9  -3   3 6074.29 486.199   7
  -3   9   3 6202.38 433.127   5
   3  -9   3 5993.59 475.847   4
   9  -3   3 5400.60 479.499   3
   3  -9   3 6187.14 452.223   3
   3  -9   3 5952.03 485.586  11
  -3   9   3 5618.09 467.993  12
   3   9   3 5492.66 406.319  12
   9  -3   3 5701.84 472.526  11
   9  -3   3 5979.44 479.105  10
   9   3   3 6092.01 503.279  11
   3   9   3 5844.87 453.329  11
   3  -9   3 6202.66 490.837  10
  -3  -9   3 6232.99 463.026  10
  -3  -9   3 6185.60 448.615   7
  -3   9   4 3221.24 408.076   7
  -9  -3   4 2696.91 372.101   7
  -9   3   4 2800.35 391.368   7
   3  -9   4 3368.91 391.145   4
  -3  -9   4 3083.18 380.629   5
  -9  -3   4 2285.12 325.799   5
   9  -3   4 2663.70 389.117   3
   9   3   4 2906.30 391.744   5
   3   9   4 3095.92 411.018   5
   3  -9   4 2758.75 398.410  11
   9  -3   4 2695.80 385.372  11
   3   9   4 3184.44 370.552  11
  -3   9   4 2474.50 356.837  12
   9  -3   4 2183.47 325.838  10
   3  -9   4 2883.25 383.748  10
  -3  -9   4 3484.37 406.234  10
  -4  -9  -4 995.148 232.928   6
  -9   4  -4 1598.18 289.444   6
   4   9  -4 1895.53 317.745  12
   4  -9  -4 1865.24 328.501   8
   4   9  -4 1681.36 272.120   9
  -4   9  -4 1275.92 273.729   9
  -9  -4  -3 53.0731 149.390   6
  -4  -9  -3 59.4699 100.179   6
  -9   4  -3-35.1276 101.070   6
   9  -4  -3 154.516 148.667   2
   4  -9  -3 179.329 132.443   2
   9  -4  -3 166.436 98.3719   1
  -4   9  -3 105.938 108.570  12
   4   9  -3 189.339 146.477  12
   9   4  -3 303.827 152.978  12
  -4  -9  -3 75.6760 154.315   8
   4  -9  -3 28.9398 127.376   8
   4   9  -3 121.281 120.781   9
  -4   9  -3 239.133 139.555   9
  -9  -4  -3 185.914 154.775   9
  -9   4  -3 114.739 143.863   9
  -4  -9  -2 212.830 110.037   6
  -9   4  -2 114.615 106.552   6
  -9  -4  -2 19.5502 115.397   6
  -9  -4  -2 216.238 90.5221   7
   4   9  -2 324.807 153.455   5
   9   4  -2 254.046 131.979   5
   9  -4  -2 153.703 127.288   2
   4  -9  -2 3.01689 116.156   2
   9  -4  -2 83.8816 88.5995   1
  -4   9  -2 268.842 145.661  12
   4   9  -2 33.2278 105.371  12
   9   4  -2 347.434 154.436  12
   4   9  -2 96.8569 87.8425   9
  -4  -9  -2 246.608 153.230   8
  -9   4  -2 183.710 144.341   9
  -9  -4  -2 94.1137 96.4548   9
   9  -4  -2 48.6814 79.7677   8
  -4   9  -2 182.271 104.548   9
   4  -9  -2 125.115 100.543   8
  -9  -4  -1 2422.87 297.170   6
  -4  -9  -1 2525.93 236.648   6
  -9   4  -1 2688.68 249.213   6
  -9   4  -1 2592.60 233.450   7
   4   9  -1 2457.05 281.981   5
  -4  -9  -1 2742.32 235.968   4
   4  -9  -1 2971.13 311.172   2
   9  -4  -1 2444.30 283.259   2
   9   4  -1 3099.41 309.363   5
   9  -4  -1 2510.41 289.220   1
   4   9  -1 2442.52 293.443  12
   9   4  -1 3003.64 288.246  12
   9   4  -1 2370.75 265.257  11
  -9   4  -1 2540.47 214.269  12
  -4   9  -1 2876.14 301.538  12
  -4  -9  -1 2470.19 277.301   8
  -9  -4  -1 2515.71 255.144   7
  -9   4  -1 2658.00 305.280   9
  -9  -4  -1 2350.77 262.637   9
  -4  -9  -1 2928.04 308.352   7
   9  -4  -1 2768.80 275.489   8
   4  -9  -1 2696.79 298.834   8
  -4   9  -1 2526.72 226.927   9
  -4  -9   0 8585.52 406.286   6
  -9  -4   0 8453.53 508.572   6
  -9   4   0 8867.89 473.355   7
  -9   4   0 8666.67 426.862   6
   4  -9   0 8732.13 476.758   2
   4   9   0 8769.86 517.206   5
   9   4   0 9016.14 508.497   5
   9  -4   0 8628.56 514.156   1
   9  -4   0 8791.35 489.492   3
   9  -4   0 8694.75 517.180   2
  -4   9   0 8754.14 506.276  12
   9  -4   0 9525.09 550.214  10
   4   9   0 8349.78 495.266  12
   9   4   0 8987.83 438.432  12
   4  -9   0 8729.80 476.211  10
   9   4   0 8348.88 477.804  11
  -9   4   0 7802.69 485.795   9
  -4  -9   0 8069.04 494.212   7
  -4  -9   0 8495.19 434.060   8
  -9  -4   0 8876.43 498.367   7
  -4   9   0 8462.21 346.085   9
   4  -9   0 8023.80 494.839   8
  -9  -4   1 2412.23 287.596   6
  -9   4   1 3043.28 315.143   7
  -9   4   1 2516.10 243.345   6
  -4  -9   1 2493.57 236.479   6
  -9  -4   1 2612.52 304.056   7
   4  -9   1 2574.78 297.106   4
   9  -4   1 3009.43 319.675   3
   4   9   1 2628.58 303.187   5
   9   4   1 2784.27 286.969   5
   4  -9   1 2667.73 261.645   2
   4   9   1 3373.10 340.117  11
   9   4   1 2536.46 285.535  11
   4  -9   1 2601.40 280.512  10
   9  -4   1 2419.86 232.918  11
  -4   9   1 2438.22 290.752  12
   4   9   1 2492.74 266.830  12
  -4  -9   1 2877.99 303.024   7
   9  -4   1 2787.41 302.203  10
   4  -9   1 2664.28 290.822   8
  -4  -9   2 345.902 122.731   7
  -9  -4   2 483.768 179.866   7
  -9   4   2 168.113 132.514   7
   4  -9   2 269.905 140.108   4
   9  -4   2 245.581 143.760   3
   4   9   2 451.426 169.067   5
   9   4   2 26.2022 107.722   5
   4  -9   2 161.208 90.7818   3
   4   9   2 366.315 163.959  11
   4  -9   2 217.454 121.460  11
   9  -4   2 167.842 112.802  11
  -4   9   2 266.018 135.039  12
   9   4   2 260.867 137.254  11
   4   9   2 61.1564 85.0566  12
   4  -9   2 265.606 126.567   8
   9  -4   2 233.604 128.381  10
   4  -9   2 82.8210 81.3964  10
  -4  -9   2 84.0459 74.7311  10
  -4   9   3-157.196 149.721   7
  -4  -9   3 170.202 109.221   7
  -9  -4   3 160.529 132.440   7
  -9   4   3 103.857 131.086   7
   9   4   3 75.8690 134.181   5
   4   9   3-60.5761 122.894   5
   4  -9   3-35.1747 116.468   4
  -4  -9   3 45.4165 118.940   5
  -9  -4   3 48.2387 112.040   5
   9  -4   3 276.761 169.279   3
   4  -9   3 188.151 155.065   3
   4  -9   3 184.088 161.552  11
   9  -4   3 150.465 152.846  11
   9   4   3-66.8812 120.935  11
  -4   9   3 110.040 141.125  12
   4   9   3 33.5637 115.958  11
   9  -4   3 313.149 167.992  10
   4  -9   3 290.718 155.256  10
  -4  -9   3 163.434 120.882  10
  -9  -4   4 1169.05 240.696   7
  -4   9   4 1205.83 274.756   7
   4  -9   4 1847.13 300.037   4
  -4  -9   4 1264.97 269.067   5
  -9  -4   4 1937.71 314.752   5
   9  -4   4 1453.98 298.746   3
   4   9   4 1714.38 325.186   5
   9   4   4 1712.62 320.321   5
   9  -4   4 1547.53 286.803  11
   4   9   4 1594.77 289.160  11
  -4   9   4 1405.14 298.073  12
   9  -4   4 775.600 219.401  10
  -4  -9   4 1677.40 290.762  10
   9  -5  -4 260.893 165.080   2
  -5  -9  -4 341.944 196.821   6
   5  -9  -4 240.603 180.441   8
   5   9  -4 25.6655 174.442   9
  -9  -5  -3 1398.83 280.031   6
  -9   5  -3 1595.67 240.449   6
  -5  -9  -3 1471.25 233.914   6
   9  -5  -3 1272.89 239.148   2
   5  -9  -3 1685.93 298.701   2
   5   9  -3 1884.08 304.796  12
   9   5  -3 1676.98 287.125  12
   5   9  -3 1130.46 209.728   9
  -5   9  -3 1890.30 281.576   9
  -9   5  -3 1657.89 304.422   9
  -5  -9  -3 1785.53 323.375   8
   5  -9  -3 1854.52 291.323   8
  -9   5  -2 8948.33 483.392   6
  -5  -9  -2 8883.08 506.478   6
  -9  -5  -2 8974.33 591.121   6
   5  -9  -2 9782.93 602.393   2
   9  -5  -2 8549.61 546.904   2
   5   9  -2 8693.16 573.057   5
   9   5  -2 9285.22 576.728   5
  -5   9  -2 9953.93 541.745  12
   5   9  -2 9601.29 597.747  12
   9   5  -2 9161.27 564.124  12
  -9  -5  -2 9276.01 515.419   9
   5  -9  -2 10193.4 615.828   8
  -9  -5  -2 9321.53 480.552   7
  -5  -9  -2 8567.53 559.414   8
   5   9  -2 10055.9 504.454   9
  -5   9  -2 9633.36 520.560   9
   9  -5  -2 9156.55 512.728   8
  -9   5  -2 9287.23 588.999   9
  -9   5  -1 8505.12 425.535   6
  -5  -9  -1 7504.34 430.205   6
  -9  -5  -1 7559.64 505.564   6
  -9   5  -1 7671.06 405.537   7
   5  -9  -1 8096.67 511.920   2
   9  -5  -1 7938.76 507.505   2
   5   9  -1 8269.04 530.777   5
   9   5  -1 8126.34 515.798   5
   9   5  -1 7390.31 475.888  11
  -9   5  -1 7277.41 381.699  12
  -5   9  -1 7971.61 486.680  12
   5   9  -1 8453.97 526.606  12
   9   5  -1 7825.27 474.307  12
  -9   5  -1 8035.94 509.551   9
   5  -9  -1 7473.80 504.980   8
  -9  -5  -1 7553.54 444.504   9
  -9  -5  -1 8026.63 467.124   7
  -5  -9  -1 7177.49 457.984   8
   9  -5  -1 7547.89 465.108   8
  -5  -9  -1 7756.31 502.157   7
  -5   9  -1 8212.35 425.126   9
  -9   5   0 378.394 95.1620   6
  -5  -9   0 289.908 100.407   6
  -9  -5   0 383.143 136.963   6
  -5  -9   0 413.343 156.295   7
  -9  -5   0 398.731 130.804   7
  -9   5   0 208.549 100.885   7
   5  -9   0 335.951 111.716   2
   9  -5   0 748.792 194.967   2
   9  -5   0 411.530 137.026   3
   5   9   0 249.000 117.095   5
   9   5   0 183.438 106.227   5
   5   9   0 251.104 122.912  12
   9   5   0 312.313 99.9786  12
   9   5   0 468.369 153.557  11
  -5   9   0 269.954 125.214  12
  -5  -9   0 495.159 123.981   8
   9  -5   0 409.079 159.454  10
   5  -9   0 412.309 143.449  10
   9  -5   0 410.164 142.796   8
  -5   9   0 254.026 85.3350   9
  -9   5   0 358.976 153.235   9
   5  -9   0 523.460 151.227   8
   5   9   1 7567.20 507.452   5
   9   5   1 7675.24 505.244   5
  -9   5   1 7585.19 402.847   6
  -5  -9   1 7579.52 434.229   6
  -9   5   1 7232.77 485.397   7
  -9  -5   1 8303.04 526.042   6
   5  -9   1 8188.49 523.243   4
   9  -5   1 7377.15 496.375   3
   5  -9   1 7977.78 508.917   3
   5  -9   1 7813.09 463.161   2
   5  -9   1 7806.32 494.251  10
  -5   9   1 7805.25 512.830  12
   5   9   1 7285.99 457.596  12
   9  -5   1 7168.47 384.798  11
   9  -5   1 7815.27 520.723  10
   9   5   1 8020.75 515.559  11
   5   9   1 8084.95 523.481  11
  -9  -5   1 7996.19 516.137   7
  -5  -9   1 7976.99 515.396   7
   5  -9   1 8195.11 515.234   8
   5   9   2 9346.61 591.243   5
   9   5   2 8610.49 561.613   5
  -9  -5   2 9196.34 587.642   7
  -9   5   2 9212.99 593.750   7
  -5   9   2 8858.23 589.728   7
   5  -9   2 9253.51 576.163   4
   9  -5   2 10533.8 623.574   3
   5  -9   2 9113.41 565.911   3
   9  -5   2 8920.53 583.143  10
   5  -9   2 9997.13 563.310  11
  -5   9   2 10077.4 617.535  12
   9  -5   2 8963.58 510.927  11
   5   9   2 9302.12 500.279  12
   5  -9   2 9424.24 585.664  10
   9   5   2 10288.2 628.017  11
   5   9   2 9894.12 595.342  11
  -5  -9   2 10108.4 503.998  10
  -5  -9   2 9718.92 590.312   7
  -5   9   3 1856.74 310.766   7
  -5  -9   3 1911.32 270.529   7
  -9  -5   3 2015.37 305.249   7
  -9   5   3 1497.69 286.829   7
   5  -9   3 1858.00 290.563   4
  -5  -9   3 1803.75 281.649   5
   9  -5   3 1593.77 292.380   3
  -9  -5   3 2011.58 289.497   5
   5   9   3 1722.09 304.873   5
   9   5   3 1410.02 263.187   5
   5  -9   3 1558.62 259.136   3
   5  -9   3 1582.92 291.762  11
   9  -5   3 1615.90 269.733  11
   9   5   3 1819.56 307.038  11
  -5   9   3 1807.62 301.080  12
   5   9   3 1732.65 269.727  11
   9  -5   3 1537.15 266.588  10
   5  -9   3 1331.63 263.328  10
  -5  -9   3 1592.98 253.125  10
  -9  -5   4 762.439 209.379   7
   5  -9   4 242.180 155.233   4
   5  -9   4 44.1829 122.195   3
   5   9   4 600.927 223.495  11
  -5  -9   4 394.153 169.229  10
   9  -6  -4 1194.19 282.102   2
  -9  -6  -3 2793.88 367.912   6
  -6  -9  -3 2794.74 336.753   6
   6  -9  -3 3835.39 433.425   2
   9  -6  -3 3097.88 367.068   2
   6   9  -3 3597.33 417.786  12
   9   6  -3 3215.53 383.954  12
   6  -9  -3 3825.85 410.310   8
   6   9  -3 3635.14 369.493   9
  -6   9  -3 3188.43 374.923   9
  -9   6  -3 2879.31 371.499   9
  -6  -9  -2 2307.34 290.431   6
  -9  -6  -2 2646.64 328.601   6
  -6  -9  -2 2759.88 318.734   7
   6   9  -2 2566.71 337.225   5
   9  -6  -2 2609.77 331.506   2
   9   6  -2 2593.61 325.047   5
   6  -9  -2 2599.26 330.342   2
   6   9  -2 3050.58 355.939  12
   9   6  -2 2476.18 325.009  12
  -6   9  -2 2403.85 282.576  12
   6   9  -2 2257.53 259.737   9
  -9  -6  -2 2640.94 278.625   7
  -9   6  -2 2561.81 329.805   9
  -6  -9  -2 2411.97 308.669   8
   9  -6  -2 2709.67 299.567   8
   6  -9  -2 2580.36 323.510   8
  -6   9  -2 2293.37 277.806   9
  -6  -9  -1 6119.94 414.450   6
  -9  -6  -1 6356.33 470.513   6
  -9   6  -1 5778.83 375.457   7
   6  -9  -1 7090.05 500.888   2
   9  -6  -1 6575.92 484.475   2
   6   9  -1 6654.60 499.475   5
   9   6  -1 6429.50 468.213   5
   9   6  -1 5837.47 448.086  11
  -9   6  -1 6454.55 388.848  12
  -6   9  -1 6896.46 456.944  12
   6   9  -1 6630.28 480.422  12
   9   6  -1 6552.06 451.235  12
   6  -9  -1 7002.77 503.632   8
  -6  -9  -1 6290.09 456.963   7
  -9   6  -1 6353.59 462.916   9
  -9  -6  -1 6390.34 404.217   9
  -6  -9  -1 6459.10 442.355   8
  -9  -6  -1 6419.56 438.204   7
   9  -6  -1 6555.06 459.293   8
  -6   9  -1 6274.55 398.947   9
  -6  -9   0 4384.05 347.610   6
  -9  -6   0 4052.89 375.419   6
  -9   6   0 3801.74 344.150   7
   9  -6   0 4407.00 393.620   2
   6  -9   0 4230.77 371.677   2
   6   9   0 4214.12 397.550   5
   9   6   0 4107.35 369.497   5
   9  -6   0 4622.55 388.212   3
   6   9   0 4964.83 432.236  11
  -9   6   0 4509.68 352.546  12
  -6   9   0 4396.66 386.758  12
   9  -6   0 4213.87 395.868  10
   6   9   0 4663.05 376.443  12
   6  -9   0 4833.69 403.008  10
   9   6   0 4456.05 348.805  12
   9   6   0 4285.44 386.480  11
  -6   9   0 4379.74 305.457   9
  -9   6   0 4451.46 383.224   9
  -6  -9   0 4359.95 317.371   8
  -6  -9   0 4634.90 396.034   7
  -9  -6   0 4382.17 379.748   7
   9  -6   0 4489.76 381.167   8
   6  -9   0 3989.85 376.765   8
  -6  -9   1 6614.50 433.205   6
  -9  -6   1 6810.56 479.015   6
  -9   6   1 6607.17 483.261   7
  -6   9   1 6480.54 487.549   7
   6   9   1 5798.97 467.969   5
   9   6   1 7037.14 501.855   5
   6  -9   1 7216.32 463.432   2
   9  -6   1 6978.71 499.127   3
   6  -9   1 6300.27 470.949   3
   6  -9   1 6382.04 464.257  10
  -6   9   1 6927.25 488.083  12
   6   9   1 6414.53 432.225  12
   9  -6   1 6554.82 492.247  10
   9   6   1 6913.10 495.114  11
   6   9   1 7056.16 510.851  11
  -9  -6   1 6725.38 486.165   7
  -6  -9   1 6040.27 470.474   7
   6  -9   1 6811.22 485.939   8
  -6   9   2 2353.48 323.435   7
  -6  -9   2 2530.52 319.841   7
  -9  -6   2 2298.52 334.612   7
  -9   6   2 2106.86 306.581   7
   6  -9   2 2429.54 314.719   4
   9  -6   2 2605.06 337.657   3
   6   9   2 2513.42 341.045   5
   9   6   2 2506.41 328.797   5
   6  -9   2 2894.55 352.006   3
   6   9   2 3083.69 354.707  11
   6  -9   2 2503.25 293.826  11
   9  -6   2 2310.85 268.708  11
  -6   9   2 2686.92 336.765  12
   9   6   2 2306.30 312.041  11
   9  -6   2 2739.51 343.520  10
   6  -9   2 2731.58 336.343  10
  -6  -9   3 2956.57 358.728   7
  -9  -6   3 3391.11 379.789   7
   6   9   3 3883.13 451.889   5
  -9   6   3 3200.21 405.855   7
  -6   9   3 3125.35 409.308   7
   6  -9   3 3480.33 372.990   4
   9  -6   3 3929.43 443.832   3
  -6  -9   3 3526.81 406.853   5
  -9  -6   3 3565.59 388.673   5
   9   6   3 3510.99 409.277   5
   6  -9   3 2800.51 351.915   3
   9  -6   3 2663.60 339.013  11
   6  -9   3 3691.11 403.093  11
   9   6   3 2613.86 361.024  11
  -6   9   3 3676.67 425.182  12
   6   9   3 3857.61 421.706  11
   9  -6   3 3851.14 433.003  10
   6  -9   3 3552.49 412.075  10
   6  -9   4 722.658 222.437   3
  -7  -9  -3 1205.16 250.850   6
  -9  -7  -3 674.577 204.219   6
   7  -9  -3 671.165 190.741   2
   9  -7  -3 1139.47 263.149   2
   7   9  -3 1201.58 267.211  12
   9   7  -3 1441.18 289.665  12
   7   9  -3 679.011 169.932   9
  -7   9  -3 1237.88 264.294   9
  -9   7  -3 816.673 242.002   9
   9  -7  -3 1001.85 202.654   8
   7  -9  -3 1116.50 221.478   8
  -7  -9  -2 6603.28 480.710   6
  -9  -7  -2 6436.24 520.580   6
   7  -9  -2 7161.02 546.583   2
   9  -7  -2 6229.97 511.794   2
   7   9  -2 6215.21 525.156   5
   9   7  -2 6678.02 534.694   5
   7   9  -2 5925.88 495.686  12
   9   7  -2 6867.19 520.091  12
   7  -9  -2 6756.11 521.571   8
  -9  -7  -2 6896.29 467.590   7
  -7  -9  -2 7717.80 526.398   7
  -7   9  -2 6004.98 457.260   9
   9  -7  -2 6753.15 497.249   8
  -9   7  -2 6127.44 484.719   9
  -7   9  -1 1461.17 230.897   7
  -7  -9  -1 2024.55 262.493   6
  -9  -7  -1 1859.06 278.736   6
  -7  -9  -1 1679.86 254.837   7
  -9  -7  -1 1874.96 257.289   7
   7   9  -1 1672.35 278.234   5
   7  -9  -1 1667.99 251.721   2
   9   7  -1 1648.47 266.278   5
   9  -7  -1 1349.32 235.534   2
   7   9  -1 1772.52 269.373  12
   9   7  -1 1837.83 269.675  12
   9   7  -1 1764.91 276.632  11
  -9   7  -1 1578.07 210.448  12
  -7   9  -1 1717.34 242.357  12
  -7  -9  -1 1630.57 239.641   8
  -7   9  -1 1903.83 245.429   9
  -9   7  -1 1890.53 268.293   9
   9  -7  -1 1472.76 244.909   8
   7  -9  -1 1707.95 261.265   8
  -7   9   0 956.305 201.440   7
  -7  -9   0 1462.36 218.499   6
  -9  -7   0 1447.08 250.965   6
  -7  -9   0 982.549 203.138   7
  -9  -7   0 1129.11 218.069   7
  -9   7   0 1377.96 230.851   7
   9  -7   0 1271.77 234.391   3
   7  -9   0 1303.46 229.659   2
   9  -7   0 1130.72 215.283   2
   7   9   0 1321.79 240.978   5
   9   7   0 1041.73 229.676   5
   7   9   0 1348.23 231.521  12
   9   7   0 1177.88 205.037  12
   9   7   0 1054.90 243.482  11
   7   9   0 1149.99 251.773  11
  -9   7   0 1210.41 198.469  12
  -7   9   0 1068.44 204.627  12
   9  -7   0 1333.91 240.409  10
   7  -9   0 1511.76 254.388  10
   9  -7   0 1285.24 248.570   8
  -7   9   0 1188.99 185.588   9
   7  -9   0 747.787 191.594   8
  -9   7   0 1196.74 222.622   9
  -7   9   1 1823.12 278.915   7
  -7  -9   1 2236.18 280.771   6
  -9  -7   1 1877.04 259.197   6
  -7  -9   1 1423.95 245.731   7
  -9  -7   1 1674.89 256.061   7
  -9   7   1 1648.76 268.687   7
   7  -9   1 1538.53 257.840   3
   7  -9   1 1916.46 266.724   2
   7   9   1 1681.61 276.047   5
   9   7   1 1771.96 279.354   5
   9  -7   1 1459.74 245.291   3
   7   9   1 1655.71 233.460  12
   9   7   1 1366.07 234.804  11
   7   9   1 2021.50 295.909  11
  -7   9   1 2162.05 291.399  12
   9  -7   1 1851.33 283.927  10
   7  -9   1 1617.46 269.592  10
   7  -9   1 1900.67 283.632   8
   7   9   2 6660.86 545.556   5
   9   7   2 5742.58 497.169   5
  -9   7   2 7010.63 561.319   7
  -7   9   2 6588.37 543.262   7
   9  -7   2 6607.48 532.051   3
   7  -9   2 5861.73 501.044   3
   9  -7   2 6573.48 532.454  10
   7  -9   2 6436.70 459.711  11
   7  -9   2 6718.69 535.687  10
  -7   9   2 7167.43 554.539  12
   9   7   2 6375.78 528.134  11
   7   9   2 6316.46 510.856  11
  -7  -9   2 6837.91 531.973   7
  -9  -7   2 6761.26 536.380   7
  -7  -9   3 766.383 210.856   7
  -9  -7   3 1159.02 249.431   7
  -9   7   3 854.042 220.267   7
  -7   9   3 859.354 245.886   7
   7  -9   3 1192.34 246.673   4
  -7  -9   3 1137.42 244.266   5
  -9  -7   3 1275.63 264.497   5
   9  -7   3 1047.20 273.731   3
   7   9   3 632.767 225.185   5
   9   7   3 857.440 240.256   5
   7  -9   3 1012.40 239.386   3
   7  -9   3 592.974 191.491  11
   9  -7   3 1180.59 251.859  11
   9   7   3 1256.45 273.461  11
  -7   9   3 1232.19 274.652  12
   7   9   3 1120.06 258.930  11
   9  -7   3 866.215 242.600  10
   7  -9   3 1015.53 235.324  10
   9  -8  -3 603.885 178.023   2
  -8  -9  -3 701.067 242.994   6
  -9  -8  -3-48.7156 142.984   6
  -8   9  -3 181.667 153.483   9
  -9   8  -3 143.500 170.466   9
   9  -8  -3 326.140 158.724   8
   8  -9  -3 649.558 251.013   8
  -8  -9  -2 858.935 209.034   6
  -9  -8  -2 681.095 201.747   6
  -8  -9  -2 687.708 176.226   7
  -9  -8  -2 995.748 208.598   7
   9  -8  -2 1187.21 270.213   2
   8   9  -2 1155.18 262.438   5
   9   8  -2 956.520 247.036   5
   8  -9  -2 1013.49 252.050   2
   8   9  -2 1173.78 254.302  12
   9   8  -2 1078.41 225.583  12
  -8   9  -2 1205.88 251.264   9
  -9   8  -2 953.670 212.611   9
   9  -8  -2 807.329 201.931   8
   8  -9  -2 549.437 176.737   8
  -8  -9  -1 2960.73 327.217   6
  -9  -8  -1 2701.21 345.399   6
  -8  -9  -1 3261.69 354.443   7
  -9  -8  -1 2504.07 303.484   7
   8   9  -1 2846.14 352.911   5
   9   8  -1 2923.82 359.784   5
   8  -9  -1 3226.03 378.394   2
   9  -8  -1 2858.26 362.327   2
   8   9  -1 2576.60 327.143  12
   9   8  -1 3438.07 367.602  12
   9   8  -1 2810.69 360.266  11
  -8   9  -1 2937.72 318.026  12
  -9   8  -1 2788.82 281.334  12
  -8  -9  -1 3079.93 328.951   8
  -8   9  -1 2758.54 299.307   9
  -9   8  -1 2631.98 310.836   9
   9  -8  -1 2723.53 341.342   8
   8  -9  -1 3007.97 356.968   8
  -8   9   0 2109.17 290.017   7
  -8  -9   0 2171.56 279.697   6
  -9  -8   0 2418.86 304.402   6
  -8  -9   0 2476.70 321.651   7
  -9  -8   0 2412.35 305.232   7
  -9   8   0 2160.02 274.909   7
   9  -8   0 2719.57 337.919   3
   8  -9   0 2715.19 339.122   2
   9  -8   0 2118.78 299.827   2
   8   9   0 2400.24 320.929   5
   9   8   0 2498.42 326.753   5
   8   9   0 2012.74 277.367  12
   9   8   0 2014.11 267.444  12
   9   8   0 2180.31 312.880  11
   8   9   0 2690.44 361.668  11
  -9   8   0 2276.64 289.606  12
  -8   9   0 2003.27 270.923  12
   9  -8   0 2566.04 346.021  10
   8  -9   0 2289.50 308.478  10
   9  -8   0 2313.67 326.719   8
   8  -9   0 2261.29 305.987   8
  -8   9   0 2543.57 271.069   9
  -9   8   0 1956.04 256.797   9
  -9  -8   1 2956.70 349.692   6
  -8  -9   1 3516.40 357.003   6
  -8  -9   1 3072.46 364.708   7
  -9  -8   1 2777.82 345.951   7
  -9   8   1 3147.38 362.742   7
  -8   9   1 2684.29 340.612   7
   8  -9   1 3130.81 378.505   3
   8  -9   1 2906.60 336.630   2
   8   9   1 2704.95 342.710   5
   9   8   1 2367.33 328.294   5
   9  -8   1 2974.23 364.101   3
   9   8   1 2560.20 342.485  11
   8   9   1 3076.10 374.948  11
  -9   8   1 2476.03 324.500  12
  -8   9   1 2723.42 335.285  12
  -9   8   1 3298.46 342.627   9
   9  -8   1 2425.06 337.435  10
   8  -9   1 3106.24 366.344  10
   8  -9   1 3097.87 356.275   8
  -8  -9   2 815.020 227.314   6
  -9  -8   2 1226.34 249.983   6
  -8  -9   2 1130.45 253.270   7
  -9  -8   2 1042.57 233.595   7
  -9   8   2 882.751 233.125   7
  -8   9   2 844.991 216.768   7
   8   9   2 1109.69 278.698   5
   9   8   2 1099.79 249.239   5
   9  -8   2 932.553 234.817   3
   8  -9   2 1133.56 264.769   3
   8   9   2 1800.49 315.618  11
  -8   9   2 829.638 238.085  12
   9   8   2 1024.68 242.378  11
   9  -8   2 927.480 238.784  10
   8  -9   2 622.073 175.635  10
  -8  -9   3 260.685 168.473   7
   9  -8   3 192.871 130.543   3
   8  -9   3 181.112 159.920   3
   8  -9   3 486.206 199.570  11
   9  -8   3 410.906 166.162  11
  -9  -9  -2 21282.6 949.171   6
   9  -9  -2 23295.3 1035.88   2
   9   9  -2 24426.4 1080.84   5
   9   9  -2 22933.8 1018.95  12
  -9  -9  -2 20923.5 898.782   7
  -9   9  -2 22973.5 964.743   9
   9  -9  -2 23167.4 1008.55   8
  -9  -9  -1 9950.96 625.136   6
   9  -9  -1 9875.62 652.827   2
   9   9  -1 9818.62 671.378   5
   9   9  -1 8518.40 623.845  11
  -9   9  -1 9183.69 550.877  12
   9   9  -1 9652.15 620.108  12
  -9   9  -1 9800.09 587.499   9
  -9  -9  -1 9697.69 618.980   7
   9  -9  -1 9765.41 652.458   8
  -9  -9   0 302.048 170.131   6
  -9  -9   0 199.673 114.270   7
  -9   9   0 313.759 133.767   7
   9  -9   0 543.846 194.870   2
   9   9   0 99.3895 118.692   5
   9   9   0 603.430 197.909  12
   9   9   0 387.387 180.152  11
  -9   9   0 195.473 99.6369  12
   9  -9   0 640.779 187.400  10
   9  -9   0 180.226 130.762   8
  -9   9   0 470.921 153.966   9
  -9  -9   1 10283.0 636.002   6
  -9   9   1 9280.13 632.562   7
   9   9   1 10807.4 714.141   5
   9  -9   1 10295.9 642.402   2
   9  -9   1 9089.14 634.183   3
  -9   9   1 10808.2 665.969  12
   9  -9   1 9665.28 659.563  10
   9   9   1 9177.17 641.235  11
  -9  -9   1 9757.70 658.865   7
   9   9   2 22684.6 1046.05   5
  -9  -9   2 22623.4 983.774   6
  -9   9   2 21949.8 1025.94   7
   9  -9   2 24071.1 1067.36   3
   9  -9   2 21650.2 1023.24  10
  -9   9   2 22872.2 1027.07  12
   9   9   2 22666.3 1032.28  11
  -9  -9   2 22770.5 1035.48   7
   0  10  -4 20107.1 926.503  12
   0  10  -4 20188.2 919.995   9
 -10   0  -3 19254.9 894.310   6
  10   0  -3 20717.0 896.512   1
   0  10  -3 20468.1 878.516  12
   0 -10  -3 20206.5 934.703   8
   0  10  -3 21121.5 795.928   9
 -10   0  -3 20397.5 915.071   9
 -10   0  -2 39903.2 1178.49   6
  10   0  -2 42813.1 1224.41   1
  10   0  -2 40878.7 1029.18   2
   0  10  -2 41274.7 1176.83  12
 -10   0  -2 39470.3 1185.28   9
   0 -10  -2 40339.0 1210.55   8
 -10   0  -1 46025.5 1186.15   6
 -10   0  -1 48812.1 1017.80   7
   0 -10  -1 48050.2 1108.04   4
  10   0  -1 48536.9 1256.79   1
   0  10  -1 47333.3 1055.45   5
  10   0  -1 48646.7 1004.87   5
  10   0  -1 46896.3 910.382   3
   0  10  -1 47919.1 1242.75  12
 -10   0  -1 45902.1 1214.19   9
   0 -10  -1 49376.4 1242.09   8
 -10   0   0 57601.8 1213.87   7
 -10   0   0 57422.3 1290.75   6
   0 -10   0 58681.3 1131.76   2
   0 -10   0 59271.7 1272.83   4
  10   0   0 59442.9 1332.98   1
   0  10   0 56239.2 1138.38   5
  10   0   0 55487.4 1029.03   5
  10   0   0 59321.8 1141.83   3
   0  10   0 57788.3 1325.47  12
  10   0   0 56644.0 1068.51  11
   0 -10   0 56951.8 961.916  10
   0 -10   0 55907.4 1243.35   8
   0  10   1 47026.2 1079.94   5
  10   0   1 48354.7 993.857   5
 -10   0   1 50074.4 1238.14   7
 -10   0   1 49320.6 1211.19   6
   0 -10   1 47956.7 1211.66   4
  10   0   1 48246.0 1167.96   1
  10   0   1 49183.4 1156.57   3
   0 -10   1 50667.2 1036.04  10
   0  10   1 48264.3 1091.66  11
   0  10   1 46145.0 1213.57  12
  10   0   1 49534.3 1145.50  10
  10   0   1 49236.9 1108.98  11
   0 -10   1 47353.2 1163.05   7
   0 -10   1 47622.7 1100.36   8
 -10   0   2 41846.0 1225.05   7
   0 -10   2 39969.0 1025.53   5
 -10   0   2 41784.8 1000.46   5
   0  10   2 41137.5 1086.10   5
  10   0   2 41590.3 1016.14   5
  10   0   2 41379.9 1173.06   3
  10   0   2 42261.2 1049.77   1
   0 -10   2 40269.6 1070.52  10
   0  10   2 40584.2 1160.76  12
  10   0   2 41084.9 1143.14  11
  10   0   2 41113.5 1083.96  10
   0  10   2 40512.3 992.638  11
   0 -10   2 38990.9 1048.99   7
   0 -10   2 39403.2 991.896   8
   0  10   3 21192.3 868.711   5
  10   0   3 19305.4 792.799   5
 -10   0   3 20587.4 936.567   7
   0 -10   3 21034.3 822.356   5
 -10   0   3 21940.9 823.179   5
  10   0   3 18153.0 778.519  10
   0  10   3 17923.8 822.267  12
   0 -10   3 20896.0 883.138  10
  10   0   3 19992.0 896.085  11
  10   0   3 20015.5 919.311   3
   0  10   4 19767.8 943.250   5
   0 -10   4 18437.6 863.272   5
 -10   0   4 21140.8 916.045   5
   0 -10   4 20603.5 988.451  10
  -1  10  -4 5442.64 475.053  12
   1  10  -4 5732.79 503.940  12
   1  10  -4 5564.31 504.190   9
  -1  10  -4 5965.02 515.515   9
 -10  -1  -4 5383.14 523.125   9
 -10   1  -3 2968.29 363.936   6
 -10  -1  -3 2756.97 362.004   6
  10   1  -3 2215.61 308.062   1
  10  -1  -3 2625.31 314.445   1
  -1  10  -3 2557.23 322.785  12
   1  10  -3 2507.92 317.559  12
  10   1  -3 2872.33 364.402  12
   1 -10  -3 2951.90 368.350   8
   1  10  -3 2710.26 304.510   9
  -1 -10  -3 2244.03 318.281   8
  -1  10  -3 3066.31 332.579   9
 -10   1  -3 2283.23 330.026   9
 -10  -1  -3 2394.08 329.968   9
 -10   1  -2 29.9586 92.3055   6
 -10  -1  -2 224.826 115.784   6
   1  10  -2-33.0239 87.8240   5
  10  -1  -2-24.8955 91.2537   2
  10  -1  -2-42.0954 110.114   1
  10   1  -2 152.638 114.402   1
  -1  10  -2 49.1494 124.910  12
   1  10  -2-23.1040 102.780  12
  10   1  -2 181.985 132.816  12
   1 -10  -2 42.2223 108.016   8
  -1 -10  -2-86.7459 110.958   8
 -10   1  -2 185.647 137.529   9
 -10  -1  -2 67.8552 115.020   9
 -10   1  -1 1884.94 245.583   6
 -10  -1  -1 1844.63 262.614   6
 -10  -1  -1 1725.66 205.711   7
 -10   1  -1 1729.18 197.351   7
   1  10  -1 1942.85 241.532   5
  10   1  -1 2045.78 228.820   5
  -1  10  -1 1715.01 204.303   5
  -1 -10  -1 1891.52 228.780   4
  10  -1  -1 1530.51 227.781   2
   1 -10  -1 1942.17 244.459   2
  10   1  -1 1562.03 230.955   1
  10  -1  -1 1757.28 254.347   1
  10  -1  -1 1632.52 186.354   3
   1  10  -1 1931.79 272.349  12
  10   1  -1 1872.59 196.291  11
  10   1  -1 1634.24 209.449  12
  -1  10  -1 1483.04 222.398  12
   1 -10  -1 1634.63 237.306   8
  -1 -10  -1 1906.33 262.041   8
 -10   1  -1 1725.52 265.483   9
 -10  -1  -1 1494.25 237.714   9
 -10  -1   0 25801.7 824.597   7
 -10   1   0 24847.7 831.177   6
 -10  -1   0 24521.7 859.367   6
 -10   1   0 26297.7 819.200   7
  10  -1   0 26015.7 888.685   1
  -1 -10   0 26036.0 735.365   2
  -1 -10   0 25372.4 826.454   4
   1 -10   0 27302.8 784.543   2
   1 -10   0 25823.5 852.986   4
   1  10   0 25247.5 800.976   5
  10   1   0 25444.9 729.551   3
  -1  10   0 24778.8 707.979   5
  10   1   0 24908.0 736.714   5
  10   1   0 24255.4 862.623   1
  10  -1   0 25627.6 773.511   3
  -1  10   0 25759.4 895.301  12
   1  10   0 26276.0 893.332  12
  10  -1   0 25231.3 673.309  11
  10   1   0 26172.8 762.699  11
  10   1   0 25471.0 705.741  12
   1 -10   0 25106.5 692.570  10
   1 -10   0 23939.8 825.172   8
  -1 -10   0 24399.4 811.168   8
 -10   1   1 1841.32 234.169   6
 -10  -1   1 1886.03 254.409   6
  -1 -10   1 1614.22 235.752   7
 -10  -1   1 2113.06 273.512   7
 -10   1   1 1468.81 222.745   7
   1 -10   1 1801.08 195.584   2
   1 -10   1 1918.63 253.920   4
  10  -1   1 1841.59 240.590   1
  10   1   1 2123.24 244.931   3
  10  -1   1 1619.35 226.391   3
  10   1   1 1800.23 233.895   1
   1  10   1 1648.89 233.612   5
  -1  10   1 1603.39 197.459   5
  10   1   1 1640.18 211.794   5
   1  10   1 1721.03 240.064  11
  -1  10   1 1990.36 225.231  11
  10  -1   1 1842.16 221.975  11
  10   1   1 1692.83 226.344  11
  -1  10   1 1958.48 275.806  12
   1  10   1 1780.05 251.575  12
  10   1   1 1979.06 229.587  10
  10  -1   1 2014.68 252.733  10
   1 -10   1 1917.13 214.615  10
  -1 -10   1 1808.23 190.264  10
   1 -10   1 1670.66 218.039   8
  -1 -10   1 1616.17 203.343   8
  -1 -10   2 34.1223 107.655   7
 -10  -1   2 183.442 104.403   7
 -10   1   2 22.0833 90.7388   7
  10   1   2-130.805 103.215   1
  10  -1   2 168.143 87.1521   1
   1 -10   2 84.6267 95.8384   4
 -10   1   2 48.0321 73.4218   5
 -10  -1   2 229.367 118.333   5
   1 -10   2 71.8187 103.844   5
  10   1   2 23.8338 133.193   3
  10  -1   2 200.714 138.055   3
  -1  10   2 121.332 106.954   5
   1  10   2 256.386 138.801   5
  10   1   2 109.089 104.150   5
   1  10   2 166.559 113.910  11
  10  -1   2 39.8652 107.968  11
  10   1   2 208.104 142.863  11
  -1  10   2 76.9163 111.237  12
   1  10   2 23.3112 98.6950  12
  10   1   2 134.950 106.684  10
  10  -1   2 44.4913 82.1853  10
   1 -10   2 77.7177 92.7431   8
   1 -10   2 335.422 142.930  10
  -1 -10   2 50.3581 86.0277  10
  10   1   3 3112.26 349.377   5
 -10  -1   3 3314.53 336.547   5
 -10  -1   3 2475.64 329.061   7
 -10   1   3 2653.40 355.321   7
   1 -10   3 2673.64 339.230   4
  -1 -10   3 2954.50 328.237   5
   1 -10   3 2205.71 266.787   5
 -10   1   3 2783.78 289.654   5
  10   1   3 3140.31 369.090   3
  10  -1   3 2973.29 377.806   3
  -1  10   3 2778.89 315.954   5
   1  10   3 2859.78 345.114   5
   1  10   3 3374.83 358.987  12
  10  -1   3 2236.13 306.065  11
  10   1   3 2747.50 344.494  11
  -1  10   3 2594.11 343.129  12
  10  -1   3 2794.23 321.963  10
   1 -10   3 2869.70 349.812  10
  -1 -10   3 2883.16 343.627  10
  -1  10   4 6517.39 535.842   5
  10   1   4 5328.02 499.449   5
   1  10   4 5168.94 512.723   5
  -1  10   4 4777.29 483.318   7
  -1 -10   4 5267.97 475.850   5
 -10  -1   4 6210.84 498.570   5
  -1  10   4 5941.61 514.038  12
  -1 -10   4 6190.43 541.587  10
   2  10  -4 6179.96 548.370  12
   2  10  -4 6409.89 523.377   9
  -2  10  -4 5858.27 515.155   9
 -10  -2  -4 5512.81 513.027   9
 -10   2  -3 6709.58 520.531   6
 -10  -2  -3 7092.09 564.209   6
   2 -10  -3 7681.70 584.258   2
  10   2  -3 7206.23 535.983   1
  10  -2  -3 6361.66 465.529   2
  10  -2  -3 7246.66 539.553   1
  -2  10  -3 7747.92 530.376  12
   2  10  -3 7978.84 574.767  12
  10   2  -3 7198.70 547.378  12
   2 -10  -3 6532.53 537.969   8
  -2 -10  -3 6529.49 545.435   8
   2  10  -3 7545.29 485.016   9
  -2  10  -3 6744.04 478.413   9
 -10   2  -3 6838.62 550.815   9
 -10  -2  -3 7255.04 541.885   9
 -10   2  -2 5404.06 425.191   6
 -10  -2  -2 5197.50 450.706   6
   2 -10  -2 5557.14 450.715   2
  10  -2  -2 5418.84 407.398   2
   2  10  -2 5633.03 431.109   5
  10   2  -2 6039.48 432.083   5
  10   2  -2 5728.37 462.556   1
  10  -2  -2 5719.69 464.703   1
  -2  10  -2 5314.18 440.128  12
   2  10  -2 5657.14 449.638  12
  10   2  -2 5667.46 437.514  12
 -10   2  -2 5264.83 452.905   9
 -10  -2  -2 5227.28 432.279   9
   2 -10  -2 5629.93 471.685   8
  -2 -10  -2 5332.28 449.318   8
  -2  10  -2 5977.07 376.594   9
 -10   2  -1 10358.4 543.125   6
 -10  -2  -1 10843.4 603.152   6
 -10   2  -1 11331.8 486.347   7
   2 -10  -1 11258.8 582.772   2
  -2 -10  -1 10840.9 508.884   4
   2  10  -1 11680.9 582.454   5
  10   2  -1 11897.7 555.417   5
  -2  10  -1 10888.7 457.204   5
  10  -2  -1 10601.6 562.303   2
  10  -2  -1 11376.7 503.452   3
  10  -2  -1 11142.5 613.607   1
  -2  10  -1 11067.7 591.176  12
   2  10  -1 11487.3 617.386  12
  10   2  -1 11137.5 540.576  12
  10   2  -1 10617.2 495.623  11
 -10   2  -1 10561.5 606.181   9
 -10  -2  -1 11277.2 592.426   9
   2 -10  -1 11387.1 618.868   8
  -2 -10  -1 11906.9 609.238   8
 -10  -2  -1 10648.5 501.567   7
 -10  -2   0 14359.8 627.026   7
 -10   2   0 13548.8 601.685   6
 -10  -2   0 13761.4 656.777   6
 -10   2   0 14491.9 614.906   7
  -2 -10   0 13573.1 600.396   4
   2 -10   0 13286.0 634.860   4
   2 -10   0 14676.5 602.089   2
  10   2   0 13797.5 528.229   3
   2  10   0 12713.3 599.337   5
  10   2   0 13487.2 579.086   5
  -2  10   0 13430.4 488.309   5
  10  -2   0 13826.9 595.910   3
  10  -2   0 14850.1 680.313   1
  -2  10   0 12886.7 642.064  12
   2  10   0 13830.0 661.776  12
  10   2   0 13353.7 516.843  12
   2 -10   0 13911.9 552.026  10
  10   2   0 13507.9 580.047  11
   2 -10   0 13907.2 653.539   8
 -10   2   0 13356.9 656.869   9
  -2 -10   0 14129.8 604.152   8
  -2 -10   0 13563.2 650.760   7
   2  10   1 10952.2 569.978   5
 -10  -2   1 11692.6 608.769   7
  -2  10   1 10341.3 465.995   5
 -10   2   1 10732.4 582.541   7
 -10   2   1 11300.5 560.718   6
 -10  -2   1 11633.8 612.918   6
  10   2   1 11027.2 539.970   5
   2 -10   1 12342.0 633.210   4
  10   2   1 11567.1 556.440   3
   2 -10   1 12184.4 496.382   2
  10  -2   1 11392.1 587.873   3
  10   2   1 11269.8 576.275   1
  10  -2   1 11813.5 591.334   1
   2  10   1 11152.0 584.683  11
  -2  10   1 10773.8 474.604  11
  -2  10   1 10339.5 585.140  12
   2  10   1 10772.7 581.291  12
  10  -2   1 10804.9 503.861  11
   2 -10   1 11671.8 546.080  10
  10  -2   1 12731.5 625.429  10
  -2 -10   1 11184.0 448.996  10
  10   2   1 11832.3 581.492  11
  -2 -10   1 11433.4 511.569   8
   2 -10   1 10718.7 554.264   8
  -2 -10   1 11513.7 595.648   7
   2  10   2 5994.33 460.134   5
  10   2   2 5799.35 428.301   5
 -10  -2   2 5968.97 467.446   7
 -10  -2   2 5948.50 407.403   5
 -10   2   2 5521.77 465.385   7
  -2  10   2 5893.81 389.859   5
   2 -10   2 5877.43 465.957   4
  10   2   2 5696.70 401.495   1
  10  -2   2 6092.45 464.966   3
  10  -2   2 5891.40 404.914   1
  10  -2   2 5740.98 445.938  10
   2 -10   2 5435.33 415.669  10
  -2  10   2 5644.85 456.183  12
  -2 -10   2 5819.17 396.280  10
   2  10   2 5218.95 417.300  12
  10  -2   2 5104.84 395.987  11
  10   2   2 5901.36 463.060  11
   2  10   2 5371.95 408.187  11
  -2 -10   2 5333.87 407.514   7
   2 -10   2 5245.38 395.142   8
  -2  10   3 7106.95 482.201   5
 -10  -2   3 8182.85 585.578   7
 -10   2   3 7186.38 563.869   7
   2  10   3 6925.62 533.699   5
  10   2   3 6794.78 515.813   5
  -2 -10   3 7182.99 505.452   5
 -10  -2   3 7789.74 514.946   5
   2 -10   3 6814.42 532.089   4
  10  -2   3 7287.75 565.795   3
   2 -10   3 7598.38 550.537  10
  10  -2   3 7139.72 527.155  10
  -2  10   3 6897.51 523.575  12
   2  10   3 6072.70 464.152  12
  10  -2   3 6931.09 525.916  11
  10   2   3 7374.74 561.978  11
   2  10   3 6709.58 478.089  11
  -2 -10   3 6818.32 469.000   7
  -2 -10   3 7294.52 522.744  10
   2  10   4 5764.03 542.633   5
  10   2   4 5642.98 524.870   5
  -2  10   4 4838.36 494.942   7
  -2 -10   4 6499.89 553.408   5
 -10  -2   4 6601.14 541.298   5
   2 -10   4 6686.31 556.552   4
  -2  10   4 7430.13 590.576  12
  10  -2   4 4835.98 478.467  10
  -2 -10   4 6471.17 558.664  10
 -10   3  -4 131.103 177.205   6
   3  10  -4 224.565 200.477   9
  -3  10  -4 217.937 172.728   9
 -10  -3  -4-61.5316 141.201   9
 -10  -3  -3 2543.75 358.985   6
 -10   3  -3 2238.48 299.796   6
  10  -3  -3 2543.62 324.050   1
  10  -3  -3 2569.43 315.719   2
  10   3  -3 2648.33 335.203   1
   3 -10  -3 2374.46 357.678   2
  -3  10  -3 2766.66 319.726  12
   3  10  -3 2727.69 347.433  12
  10   3  -3 2711.73 341.204  12
   3 -10  -3 2952.52 372.199   8
  -3  10  -3 2549.34 306.248   9
  -3 -10  -3 3122.01 395.752   8
 -10   3  -3 2691.43 382.326   9
 -10  -3  -3 2959.65 342.748   9
 -10   3  -2 4303.17 380.436   6
 -10  -3  -2 5316.14 463.818   6
   3 -10  -2 5677.86 463.726   2
  10  -3  -2 4666.62 396.648   2
   3  10  -2 4399.47 412.513   5
  10   3  -2 5277.71 414.590   5
  10  -3  -2 4532.82 414.995   1
  -3  10  -2 4351.44 389.361  12
   3  10  -2 4838.41 439.208  12
  10   3  -2 4848.30 414.722  12
 -10   3  -2 4744.70 440.544   9
 -10  -3  -2 5036.70 420.399   9
   3 -10  -2 4829.85 432.579   8
  -3 -10  -2 4650.10 419.256   8
  -3  10  -2 5360.49 374.712   9
 -10   3  -1 5915.07 408.206   6
 -10  -3  -1 6144.94 468.847   6
 -10   3  -1 6312.00 365.594   7
  -3 -10  -1 6171.08 379.053   4
   3 -10  -1 6402.31 447.056   2
   3  10  -1 5589.71 427.666   5
  10   3  -1 6542.65 436.464   5
  10  -3  -1 5686.44 425.088   2
  10  -3  -1 6778.84 413.242   3
  10  -3  -1 6186.15 466.060   1
  10   3  -1 5759.10 388.148  11
  -3  10  -1 6099.01 440.881  12
   3  10  -1 6494.32 478.121  12
  10   3  -1 6713.85 433.599  12
 -10   3  -1 6395.63 480.675   9
 -10  -3  -1 6235.14 442.827   9
   3 -10  -1 5436.85 435.421   8
 -10  -3  -1 5639.62 385.946   7
  -3 -10  -1 5774.57 424.570   8
  -3 -10  -1 6490.66 469.977   7
 -10   3   0 16.3288 79.9189   6
 -10  -3   0 199.700 139.765   6
  -3 -10   0 266.162 132.292   7
 -10  -3   0 202.591 104.399   7
 -10   3   0 116.826 109.203   7
  10  -3   0-45.4488 85.1769   1
   3 -10   0 109.515 122.408   4
  10   3   0 142.994 72.3873   3
  10  -3   0 250.250 119.905   3
   3 -10   0 70.2220 81.3463   2
   3  10   0 222.015 110.070   5
  10   3   0 77.6245 85.2921   5
   3  10   0 326.919 150.441  12
  10   3   0 136.433 109.508  11
  10   3   0 146.336 80.6247  12
  -3  10   0 334.485 139.556  12
  -3 -10   0 180.766 109.296   8
  10  -3   0 274.516 158.254  10
   3 -10   0 214.004 106.190  10
 -10   3   0 83.0240 97.7267   9
   3 -10   0 106.158 94.7294   8
   3  10   1 5605.47 431.947   5
 -10  -3   1 5773.41 439.732   7
 -10   3   1 5859.59 442.618   7
 -10   3   1 5997.59 403.328   6
 -10  -3   1 7142.59 500.767   6
  10   3   1 5969.64 419.401   5
   3 -10   1 6482.08 471.037   4
   3 -10   1 6335.03 384.847   2
  10  -3   1 6183.91 450.706   3
  10  -3   1 5840.61 423.955   1
   3  10   1 6655.04 468.276  11
   3 -10   1 5580.68 397.991  10
  -3  10   1 6264.33 478.405  12
   3  10   1 6547.87 456.906  12
  10  -3   1 6203.78 375.392  11
  10  -3   1 6297.94 458.414  10
  10   3   1 6387.87 446.887  11
  -3 -10   1 5572.72 425.938   7
   3 -10   1 5937.42 435.640   8
   3  10   2 4350.57 402.562   5
  10   3   2 4681.71 398.554   5
 -10  -3   2 5029.88 436.514   7
 -10   3   2 4691.50 432.868   7
   3 -10   2 4479.12 412.299   4
  10   3   2 4648.79 368.875   1
   3 -10   2 4781.47 398.318   3
  10  -3   2 5106.98 438.663   3
  10  -3   2 4497.87 400.837  10
   3 -10   2 5094.06 428.639  10
  -3  10   2 5004.12 443.469  12
   3  10   2 4517.78 394.668  12
  10  -3   2 5138.29 400.985  11
  10   3   2 4602.97 414.813  11
   3  10   2 5201.50 419.840  11
  -3 -10   2 4694.63 396.425   7
  -3 -10   2 4741.38 361.495  10
   3 -10   2 4496.17 386.057   8
  -3 -10   3 2563.67 311.817   7
 -10  -3   3 2742.85 344.803   7
 -10   3   3 2774.03 374.665   7
   3 -10   3 3429.58 380.877   4
  -3 -10   3 2635.63 332.241   5
 -10  -3   3 3120.70 339.587   5
  10  -3   3 2582.37 349.378   3
   3  10   3 2767.91 361.855   5
  10   3   3 2923.72 352.166   5
   3 -10   3 2612.67 323.166   3
  10  -3   3 2707.25 339.643  11
  10   3   3 2556.71 352.556  11
  -3  10   3 2853.50 356.078  12
   3  10   3 2676.18 331.486  11
  10  -3   3 2695.71 343.701  10
   3 -10   3 2807.77 356.638  10
  -3 -10   3 2798.98 321.058  10
   3 -10   4 74.2355 124.270   4
 -10  -3   4 49.9502 154.004   5
  10   3   4 109.575 144.379   5
  -3  10   4-250.723 149.835  12
  10  -3   4 43.8280 156.584  10
  -3 -10   4-14.8947 157.436  10
 -10   4  -4 5676.33 522.874   6
 -10   4  -3 12147.2 664.106   6
 -10  -4  -3 12188.4 758.789   6
   4 -10  -3 13593.9 785.416   2
  10  -4  -3 12166.3 685.762   2
  10  -4  -3 12245.0 715.085   1
   4  10  -3 12500.3 738.605  12
  10   4  -3 13405.3 760.649  12
   4 -10  -3 13156.7 764.639   8
  -4 -10  -3 11816.7 753.530   8
  -4  10  -3 13411.9 698.366   9
 -10   4  -3 12468.4 758.436   9
 -10  -4  -3 11066.6 642.339   9
 -10   4  -2 738.438 176.018   6
 -10  -4  -2 1366.57 269.440   6
   4  10  -2 828.067 204.051   5
  10   4  -2 1056.06 223.514   5
  10  -4  -2 1095.48 211.369   2
   4 -10  -2 781.550 222.159   2
  10  -4  -2 613.102 179.065   1
  -4  10  -2 1253.85 230.447  12
   4  10  -2 852.215 195.808  12
  10   4  -2 1135.31 221.191  12
  -4 -10  -2 1082.31 234.716   8
  -4  10  -2 939.532 176.312   9
 -10   4  -2 611.447 204.940   9
  10  -4  -2 595.815 145.612   8
 -10  -4  -2 1203.52 224.910   9
   4 -10  -2 850.590 218.425   8
 -10   4  -1 6081.65 397.484   6
 -10  -4  -1 6822.40 503.297   6
 -10   4  -1 6792.21 391.865   7
  -4 -10  -1 6763.63 394.857   4
   4 -10  -1 6431.77 466.743   2
   4  10  -1 7114.66 501.016   5
  10   4  -1 6888.40 469.947   5
  10  -4  -1 6907.13 485.522   2
  10  -4  -1 6504.12 492.523   1
  10   4  -1 6588.99 450.152  11
  -4  10  -1 6201.74 460.220  12
   4  10  -1 6638.29 481.124  12
  10   4  -1 6944.41 456.085  12
 -10   4  -1 6263.94 491.227   9
   4 -10  -1 6414.38 476.724   8
 -10  -4  -1 6994.75 462.626   9
  -4 -10  -1 6153.46 442.094   8
 -10  -4  -1 6886.74 437.270   7
  -4 -10  -1 7136.10 498.442   7
  10  -4  -1 7066.77 448.688   8
 -10   4   0 28213.8 827.022   6
 -10  -4   0 29619.1 1006.20   6
 -10   4   0 29594.0 907.299   7
   4 -10   0 29786.9 924.614   2
  10   4   0 29873.1 762.113   3
   4  10   0 28480.0 973.691   5
  10   4   0 28949.4 940.754   5
  10  -4   0 29712.4 999.574   1
  10  -4   0 30613.9 944.151   3
  10  -4   0 29673.8 988.183   2
  10  -4   0 32295.2 1055.01  10
  -4  10   0 29058.2 970.166  12
   4  10   0 30221.1 986.649  12
   4 -10   0 30136.7 914.606  10
  10   4   0 30417.8 826.765  12
  10   4   0 29432.3 931.176  11
  -4 -10   0 28265.3 973.144   7
 -10   4   0 28587.3 976.955   9
  -4 -10   0 29259.3 857.148   8
 -10  -4   0 29808.4 952.821   7
   4 -10   0 29830.5 998.223   8
  10   4   1 6688.24 464.010   5
 -10  -4   1 6812.49 488.593   7
 -10   4   1 6526.40 477.904   7
 -10   4   1 6743.14 418.063   6
 -10  -4   1 7051.16 509.582   6
   4  10   1 7125.97 507.486   5
   4 -10   1 7301.41 508.663   4
  10  -4   1 6867.78 471.923   1
   4 -10   1 6806.97 420.231   2
  10  -4   1 6462.85 476.299   3
   4  10   1 6511.14 476.964  11
   4 -10   1 6498.20 454.356  10
  -4  10   1 6865.28 499.451  12
   4  10   1 6721.33 464.566  12
  10  -4   1 7696.27 526.430  10
  10   4   1 7083.66 488.389  11
  -4 -10   1 6826.96 488.205   7
   4 -10   1 6451.90 472.945   8
  -4 -10   2 968.481 196.213   7
 -10  -4   2 770.566 198.617   7
 -10   4   2 1339.18 257.260   7
   4 -10   2 707.100 188.712   3
   4 -10   2 967.575 211.532   4
  10  -4   2 1094.67 226.252   3
   4  10   2 777.436 198.068   5
  10   4   2 577.071 163.174   5
   4  10   2 1278.36 243.363  11
  10  -4   2 726.249 170.753  11
  10   4   2 885.614 211.022  11
  -4  10   2 841.884 213.079  12
   4  10   2 895.357 189.313  12
  10  -4   2 908.965 218.463  10
   4 -10   2 786.379 198.314   8
   4 -10   2 944.902 200.461  10
 -10  -4   3 12083.9 732.785   7
 -10   4   3 12755.1 778.676   7
  -4 -10   3 13845.9 750.395   5
 -10  -4   3 13482.0 721.721   5
  -4  10   3 11551.7 740.725   7
   4  10   3 12652.0 761.692   5
  10   4   3 13161.6 753.531   5
   4 -10   3 12893.9 738.748   4
  10  -4   3 13145.5 774.131   3
   4 -10   3 13207.6 707.314   3
   4 -10   3 12952.9 750.258  10
   4 -10   3 12238.0 722.679  11
  10  -4   3 11911.7 725.311  10
  -4  10   3 12635.4 747.814  12
  10  -4   3 11372.5 675.820  11
  10   4   3 12509.5 762.295  11
   4  10   3 13452.9 727.671  11
  -4 -10   3 13111.3 683.672  10
  -4 -10   3 12039.7 675.420   7
   4 -10   4 5698.21 520.716   4
   4  10   4 5065.85 501.484  11
  10  -5  -4 1427.39 276.425   2
 -10  -5  -3 2158.43 344.235   6
  10  -5  -3 2057.28 307.812   2
   5 -10  -3 2165.71 342.507   2
   5  10  -3 2066.94 336.992  12
  10   5  -3 2020.02 322.752  12
  -5  10  -3 1954.60 282.011   9
  -5 -10  -3 2402.58 355.445   8
 -10   5  -3 2174.46 348.868   9
   5 -10  -3 2449.24 364.795   8
 -10   5  -2 474.407 142.304   6
  -5 -10  -2 851.146 174.763   6
 -10  -5  -2 550.851 187.443   6
   5  10  -2 598.949 192.385   5
  10   5  -2 477.410 158.684   5
  10  -5  -2 561.131 154.056   2
   5 -10  -2 573.712 177.525   2
   5  10  -2 984.309 220.691  12
  10   5  -2 763.482 202.606  12
  -5  10  -2 412.952 150.534  12
  -5 -10  -2 417.465 180.308   8
  -5  10  -2 560.982 156.060   9
 -10   5  -2 514.910 160.358   9
 -10  -5  -2 375.678 119.528   9
  10  -5  -2 527.263 156.534   8
   5 -10  -2 603.231 160.939   8
 -10   5  -1 1881.93 218.725   6
  -5 -10  -1 2170.18 242.731   6
 -10  -5  -1 2167.77 298.098   6
  -5 -10  -1 2164.84 288.540   7
 -10  -5  -1 2045.72 262.890   7
   5  10  -1 2469.92 318.262   5
  10   5  -1 1709.71 252.043   5
  10  -5  -1 2222.13 299.801   2
  10  -5  -1 2603.40 330.512   1
   5 -10  -1 2108.79 290.935   2
   5  10  -1 2569.23 318.612  12
  10   5  -1 1852.37 251.184  12
  10   5  -1 2300.66 298.558  11
  -5  10  -1 1952.80 276.522  12
  -5 -10  -1 1889.85 258.024   8
  10  -5  -1 2066.08 265.488   8
 -10   5  -1 1812.85 268.571   9
 -10  -5  -1 2168.60 254.565   9
   5 -10  -1 2901.13 339.415   8
 -10   5   0 1781.75 209.850   6
  -5 -10   0 1894.11 224.745   6
 -10  -5   0 1647.33 271.814   6
  -5 -10   0 1860.46 264.246   7
 -10  -5   0 1607.20 245.905   7
 -10   5   0 1464.35 215.580   7
   5 -10   0 1493.61 217.056   2
  10  -5   0 1526.22 256.888   2
  10  -5   0 1680.36 238.253   3
   5  10   0 1842.70 279.147   5
  10   5   0 1679.91 268.519   5
   5  10   0 1994.64 274.417  12
  10   5   0 1860.66 225.591  12
  10   5   0 1706.13 253.262  11
  -5  10   0 1774.00 254.583  12
  -5 -10   0 1663.25 222.605   8
  10  -5   0 2010.60 290.537  10
   5 -10   0 1369.90 233.138  10
 -10   5   0 1405.03 226.364   9
   5 -10   0 1786.19 264.085   8
 -10   5   1 2006.10 224.496   6
  -5 -10   1 2367.31 255.450   6
 -10  -5   1 2679.90 330.470   6
  -5 -10   1 2488.28 306.303   7
 -10  -5   1 1897.80 268.638   7
 -10   5   1 1646.14 260.528   7
   5 -10   1 2108.12 254.286   2
   5 -10   1 2532.17 320.521   4
  10  -5   1 1949.09 275.549   3
   5  10   1 2309.40 309.912   5
  10   5   1 2071.79 283.495   5
   5  10   1 1962.90 274.492  12
  10   5   1 1810.22 270.473  11
   5  10   1 1871.97 289.909  11
  -5  10   1 2068.98 305.305  12
  10  -5   1 2409.98 317.433  10
   5 -10   1 1995.31 280.749   8
   5 -10   1 1801.05 246.206  10
  -5  10   2 788.225 213.532   7
  -5 -10   2 747.753 185.034   7
 -10  -5   2 354.067 164.877   7
 -10   5   2 669.895 209.168   7
   5 -10   2 577.969 162.534   3
   5 -10   2 718.796 205.524   4
  10  -5   2 274.391 139.222   3
   5  10   2 711.362 193.224   5
  10   5   2 536.209 183.773   5
   5  10   2 702.103 214.966  11
  10  -5   2 376.402 122.309  11
  -5  10   2 778.276 206.475  12
  10   5   2 360.878 169.247  11
   5  10   2 542.108 145.089  12
  10  -5   2 717.591 231.515  10
   5 -10   2 810.862 210.677  10
  -5  10   3 2197.12 344.743   7
  -5 -10   3 1944.13 289.226   7
 -10  -5   3 2198.15 325.413   7
 -10   5   3 2046.23 351.164   7
   5 -10   3 2057.14 301.482   4
 -10  -5   3 2055.37 303.412   5
  -5 -10   3 2474.79 357.136   5
  10  -5   3 2057.31 329.358   3
   5  10   3 2377.17 358.423   5
  10   5   3 1454.87 282.974   5
   5 -10   3 1824.44 288.082   3
   5 -10   3 2114.95 323.427  11
  10  -5   3 1735.02 291.283  11
  10   5   3 1830.32 327.870  11
  -5  10   3 2203.56 350.979  12
   5  10   3 2530.37 350.578  11
  10  -5   3 1996.65 323.748  10
   5 -10   3 2172.88 330.276  10
 -10  -6  -3 904.872 263.887   6
  10  -6  -3 705.568 168.899   2
   6 -10  -3 562.569 198.524   2
   6  10  -3 1072.36 256.438  12
  10   6  -3 857.786 223.447  12
  -6  10  -3 1001.15 225.786   9
  -6 -10  -3 821.572 236.271   8
 -10   6  -3 1250.09 289.848   9
   6 -10  -3 1033.93 268.837   8
  -6 -10  -2 4152.72 377.786   6
 -10  -6  -2 4076.27 430.100   6
  10   6  -2 3881.45 401.439   5
  10  -6  -2 3518.06 393.780   2
   6 -10  -2 3935.34 421.082   2
   6  10  -2 4679.88 454.508   5
  -6  10  -2 4305.54 382.515  12
   6  10  -2 4587.10 458.178  12
  10   6  -2 4518.88 433.695  12
   6 -10  -2 4388.38 440.659   8
  -6 -10  -2 4228.28 417.749   8
  10  -6  -2 3769.89 366.105   8
  -6  10  -2 3946.79 367.421   9
 -10   6  -2 4634.55 461.477   9
  -6 -10  -1 6490.91 438.977   6
 -10  -6  -1 7421.93 538.898   6
   6 -10  -1 6315.95 490.903   2
  10  -6  -1 6550.49 512.295   2
   6  10  -1 6939.81 529.823   5
  10   6  -1 6719.90 509.410   5
  10   6  -1 6614.58 495.459  11
  -6  10  -1 5928.25 455.482  12
   6  10  -1 7080.21 514.479  12
  10   6  -1 6335.69 463.481  12
   6 -10  -1 7073.69 538.145   8
 -10   6  -1 6759.06 506.847   9
 -10  -6  -1 6876.25 449.266   9
  -6 -10  -1 6602.51 466.438   8
  10  -6  -1 6528.43 481.205   8
 -10  -6  -1 7112.65 484.209   7
  -6 -10  -1 7442.00 524.938   7
  -6 -10   0 969.097 173.063   6
 -10  -6   0 822.835 186.707   6
  -6 -10   0 1137.41 220.184   7
 -10  -6   0 1091.32 206.749   7
 -10   6   0 1828.32 250.025   7
   6 -10   0 874.759 190.216   2
  10  -6   0 817.162 189.364   2
  10  -6   0 782.712 186.693   3
   6  10   0 1218.24 230.289   5
  10   6   0 823.469 191.287   5
   6  10   0 853.767 182.085  12
  10   6   0 928.622 177.390  12
  10   6   0 673.542 173.876  11
   6  10   0 1191.45 248.576  11
 -10   6   0 1242.09 201.108  12
  -6  10   0 1142.65 215.017  12
  10  -6   0 1207.16 236.282  10
   6 -10   0 1047.66 212.798  10
  10  -6   0 1067.40 211.178   8
   6 -10   0 1167.64 240.403   8
 -10   6   0 904.335 197.032   9
  10   6   1 7064.21 516.129   5
  -6 -10   1 7331.62 460.098   6
 -10  -6   1 7194.90 522.754   6
 -10   6   1 6352.23 490.094   7
  -6  10   1 6427.92 510.621   7
   6  10   1 6934.63 541.813   5
   6 -10   1 6025.09 453.554   2
  10  -6   1 6266.42 490.441   3
   6 -10   1 6606.98 499.626  10
  -6  10   1 6246.11 484.893  12
   6  10   1 6177.73 454.102  12
  10  -6   1 7407.45 552.455  10
  10   6   1 7046.97 525.967  11
   6  10   1 7064.37 528.213  11
  -6 -10   1 6721.98 514.249   7
 -10  -6   1 6903.96 511.858   7
   6 -10   1 6974.36 523.861   8
 -10   6   2 4596.70 458.704   7
 -10  -6   2 4192.76 427.788   6
  -6 -10   2 4142.80 367.540   6
   6  10   2 3822.88 427.253   5
  -6  10   2 3700.20 439.587   7
  10   6   2 3808.25 419.584   5
   6 -10   2 4837.48 452.607   4
  10  -6   2 4355.40 444.880   3
   6 -10   2 3986.66 415.365   3
  10  -6   2 4200.66 431.542  10
   6 -10   2 3652.50 357.145  11
  -6  10   2 4090.57 434.728  12
   6 -10   2 4570.87 454.133  10
  10   6   2 4520.51 456.327  11
   6  10   2 4242.26 433.374  11
  -6 -10   2 4392.86 422.692   7
 -10  -6   2 4365.10 437.843   7
  -6  10   3 1100.41 284.654   7
  -6 -10   3 834.603 210.252   7
 -10  -6   3 903.949 220.479   7
   6 -10   3 878.623 237.367   4
  -6 -10   3 1024.59 243.621   5
 -10  -6   3 1024.13 237.348   5
  10  -6   3 1222.00 267.329   3
   6  10   3 1122.79 298.437   5
  10   6   3 1184.19 265.380   5
   6 -10   3 1001.07 260.785   3
   6 -10   3 390.996 131.841  11
  10  -6   3 1495.48 271.003  11
  -6  10   3 1033.14 260.533  12
   6  10   3 597.782 199.058  11
  10  -6   3 1001.34 232.347  10
   6 -10   3 1061.12 225.920  10
  10  -7  -3 455.209 191.315   2
  -7 -10  -3 363.534 205.148   6
  -7  10  -3 114.615 153.961   9
   7 -10  -3 726.842 273.595   8
  -7 -10  -2-24.8688 107.594   6
 -10  -7  -2-95.5213 131.685   6
  -7 -10  -2-9.01313 97.1736   7
 -10  -7  -2 54.4618 121.340   7
   7  10  -2 169.193 168.163   5
  10   7  -2 239.079 182.330   5
  10  -7  -2-37.2004 129.915   2
   7 -10  -2 66.2571 119.439   2
   7  10  -2 184.610 190.678  12
  10   7  -2-54.3871 126.779  12
  -7  10  -2-33.3090 124.985   9
  -7 -10  -2 291.888 166.563   8
 -10   7  -2 110.155 142.320   9
  10  -7  -2 154.675 109.217   8
   7 -10  -2-38.9203 110.211   8
  -7  10  -1 590.620 161.157   7
  -7 -10  -1 411.247 146.600   6
 -10  -7  -1 461.338 172.337   6
  -7 -10  -1 506.968 174.926   7
 -10  -7  -1 692.277 189.077   7
   7  10  -1 877.129 233.075   5
   7 -10  -1 375.433 143.442   2
  10   7  -1 544.419 183.647   5
  10  -7  -1 866.076 220.985   2
   7  10  -1 651.236 201.419  12
  10   7  -1 474.909 197.102  12
  10   7  -1 408.164 179.853  11
  -7  10  -1 632.495 193.768  12
  -7 -10  -1 695.005 199.145   8
  10  -7  -1 655.304 201.994   8
 -10   7  -1 759.965 192.763   9
   7 -10  -1 691.715 183.704   8
  -7  10   0 4.92698 105.513   7
  -7 -10   0-63.7935 112.795   6
 -10  -7   0-93.6035 114.657   6
  -7 -10   0-144.025 142.920   7
 -10  -7   0 79.1000 109.135   7
 -10   7   0-166.759 118.013   7
  10  -7   0-114.660 122.899   3
   7 -10   0 50.2287 117.465   2
  10  -7   0 91.0244 150.537   2
   7  10   0 35.6460 119.005   5
  10   7   0 110.813 127.358   5
   7  10   0-36.5376 112.185  12
  10   7   0 51.4923 89.5656  12
  10   7   0 191.293 151.229  11
   7  10   0 53.5757 136.998  11
 -10   7   0 48.6360 98.8442  12
  -7  10   0 108.268 113.276  12
  10  -7   0 214.350 174.068  10
   7 -10   0 27.7949 113.298  10
  10  -7   0 36.6216 117.854   8
   7 -10   0 5.74364 114.078   8
 -10   7   0 104.349 126.427   9
  -7  10   1 714.566 203.265   7
  -7 -10   1 353.132 148.053   6
 -10  -7   1 569.077 164.373   6
  -7 -10   1 868.793 226.364   7
 -10  -7   1 303.052 144.223   7
 -10   7   1 634.939 184.311   7
   7 -10   1 599.776 205.469   3
   7 -10   1 817.966 198.497   2
  10  -7   1 440.021 172.130   3
   7  10   1 962.582 245.403   5
  10   7   1 393.323 183.413   5
   7  10   1 391.845 117.509  12
  10   7   1 597.644 208.120  11
   7  10   1 399.973 175.636  11
  -7  10   1 798.310 211.145  12
  10  -7   1 530.133 159.025  10
   7 -10   1 385.824 133.036  10
   7 -10   1 461.192 160.348   8
 -10   7   1 428.327 180.224   9
  -7  10   2-90.3967 138.572   7
  -7 -10   2-63.2217 107.292   6
 -10  -7   2-13.8329 120.230   6
  -7 -10   2 143.718 141.057   7
 -10  -7   2 62.9749 126.184   7
 -10   7   2 20.4921 131.550   7
  10  -7   2-109.545 135.938   3
   7  10   2 213.032 155.599   5
  10   7   2-16.6364 160.366   5
   7 -10   2 236.568 176.484   3
   7  10   2 146.111 152.841  11
  -7  10   2-105.922 126.381  12
  10   7   2 45.1528 130.911  11
  10  -7   2 144.067 158.831  10
   7 -10   2 404.633 208.576  10
  -7 -10   3 655.819 187.436   7
   7 -10   3 369.295 160.532  11
   7 -10   3 678.997 214.065   4
   7 -10   3 440.976 183.095   3
  -8 -10  -3 2440.96 355.388   6
  -8 -10  -2 688.734 195.120   6
 -10  -8  -2 880.801 246.854   6
  -8 -10  -2 943.356 210.585   7
 -10  -8  -2 1006.93 214.182   7
   8  10  -2 630.689 216.952   5
  10   8  -2 442.487 170.637   5
  10  -8  -2 627.924 204.313   2
   8 -10  -2 670.740 220.473   2
   8  10  -2 638.702 213.483  12
  10   8  -2 790.585 211.439  12
  -8  10  -2 801.756 199.010   9
  -8 -10  -2 910.565 209.796   8
 -10   8  -2 617.207 193.766   9
  10  -8  -2 879.815 204.893   8
   8 -10  -2 936.343 236.192   8
 -10  -8  -1 3723.14 396.699   6
  -8 -10  -1 3504.95 367.643   6
   8 -10  -1 4682.34 465.295   2
   8  10  -1 4176.77 448.931   5
  10   8  -1 4217.38 440.062   5
  10  -8  -1 4262.59 445.718   2
  10   8  -1 3832.23 423.918  11
  -8  10  -1 3983.77 380.738  12
   8  10  -1 4658.72 447.392  12
  10   8  -1 4200.30 415.750  12
  -8 -10  -1 4880.70 457.650   7
 -10  -8  -1 4536.50 428.454   7
 -10   8  -1 3589.00 372.414   9
  10  -8  -1 3770.65 407.641   8
   8 -10  -1 4264.80 445.135   8
  -8 -10   0 3322.93 347.392   6
 -10  -8   0 3564.51 383.324   6
 -10   8   0 3156.07 343.937   7
  -8  10   0 3039.55 349.571   7
 -10  -8   0 3096.04 355.385   7
  10  -8   0 3411.81 392.041   2
   8 -10   0 3480.35 386.475   2
  10  -8   0 3591.61 402.797   3
   8  10   0 3393.35 399.172   5
  10   8   0 3001.04 371.349   5
  10   8   0 3106.75 340.470  12
  10   8   0 3209.33 392.406  11
   8  10   0 3429.68 404.793  11
 -10   8   0 3817.69 369.138  12
  -8  10   0 3590.46 377.694  12
   8 -10   0 3595.12 408.506  10
   8  10   0 3665.90 371.486  12
  -8 -10   0 3670.28 409.270   7
  10  -8   0 3309.34 386.826  10
   8 -10   0 3154.13 388.644   8
 -10   8   0 3469.51 357.729   9
  10  -8   0 3774.06 416.473   8
  -8 -10   1 3561.10 368.205   6
 -10  -8   1 4549.92 436.535   6
 -10   8   1 3872.41 417.271   7
  -8  10   1 3936.43 419.257   7
   8  10   1 3834.94 424.763   5
  10   8   1 4462.14 454.362   5
   8 -10   1 4535.13 422.705   2
  10  -8   1 4347.24 444.787   3
   8 -10   1 3827.87 423.781   3
   8  10   1 3717.81 412.178  11
 -10   8   1 4725.81 444.951  12
  -8  10   1 4818.81 458.764  12
  10  -8   1 4775.24 484.175  10
   8 -10   1 4031.62 433.817  10
  10   8   1 3828.62 434.836  11
 -10   8   1 3996.05 390.480   9
 -10  -8   1 4261.44 448.301   7
  -8 -10   1 4530.45 448.663   7
   8 -10   1 4393.97 436.787   8
  -8 -10   2 1117.62 239.077   6
 -10  -8   2 750.789 212.097   6
  -8 -10   2 730.350 213.504   7
 -10  -8   2 1055.34 262.844   7
 -10   8   2 892.989 248.810   7
  -8  10   2 1015.37 264.861   7
   8  10   2 721.795 222.273   5
  10   8   2 605.917 193.588   5
  10  -8   2 635.362 223.730   3
   8 -10   2 964.582 247.157   3
   8  10   2 693.723 233.300  11
  -8  10   2 957.415 221.426  12
  10   8   2 788.263 218.787  11
  10  -8   2 999.358 273.505  10
   8 -10   2 1001.85 273.650  10
  -9 -10  -2 5041.53 489.335   6
 -10  -9  -2 5819.93 531.690   6
   9  10  -2 5552.43 528.605  12
  10   9  -2 4778.44 483.933  12
  -9 -10  -2 4481.99 470.883   8
  -9 -10  -2 4778.47 445.238   7
 -10  -9  -2 4963.80 451.396   7
  10  -9  -2 5151.47 504.513   8
  -9  10  -2 5573.06 496.191   9
   9 -10  -2 5206.23 519.577   8
 -10   9  -2 5210.42 494.655   9
  -9 -10  -1 20.7225 116.145   6
 -10  -9  -1 266.371 165.645   6
  -9 -10  -1 208.772 124.180   7
 -10  -9  -1-160.977 130.090   7
   9  10  -1 157.985 184.540   5
  10   9  -1 421.948 186.930   5
   9 -10  -1 72.2815 145.292   2
  10  -9  -1 446.108 172.255   2
   9  10  -1 30.9223 163.451  12
  10   9  -1 301.504 161.055  12
  10   9  -1 148.285 162.927  11
   9  10  -1 291.819 221.109  11
 -10   9  -1 248.274 149.903   9
  10  -9  -1 345.364 206.343   8
   9 -10  -1 281.781 190.346   8
  -9 -10   0 5748.14 471.780   6
 -10  -9   0 5784.81 489.241   6
 -10   9   0 5070.25 445.716   7
  -9  10   0 5059.99 459.648   7
  10   9   0 5213.36 512.535   5
   9 -10   0 5924.41 517.952   2
  10  -9   0 6255.28 544.266   2
   9  10   0 5151.90 508.552   5
   9  10   0 5046.93 502.808  11
 -10   9   0 5837.98 480.036  12
  -9  10   0 5047.64 448.932  12
  10  -9   0 5833.41 529.070  10
   9 -10   0 6222.01 544.730  10
   9  10   0 5997.23 485.945  12
  10   9   0 5600.94 459.993  12
  10   9   0 5021.90 498.187  11
 -10   9   0 5312.36 443.043   9
  -9 -10   0 5629.23 512.178   7
 -10  -9   0 6279.30 531.810   7
  10  -9   0 5973.02 544.883   8
   9 -10   0 5373.74 508.148   8
  -9 -10   1 129.915 115.579   6
 -10  -9   1 419.906 159.908   6
  -9 -10   1-111.428 144.020   7
 -10  -9   1-24.6592 122.638   7
 -10   9   1 155.034 146.746   7
  -9  10   1 282.378 177.452   7
   9 -10   1 407.900 196.329   3
   9 -10   1-102.462 119.268   2
   9  10   1 151.639 152.012   5
  10   9   1 301.588 197.430   5
  10  -9   1 559.061 203.859   3
  10   9   1 228.644 154.472  11
   9  10   1 201.636 163.962  11
 -10   9   1 221.505 144.375  12
  -9  10   1 513.790 220.056  12
  10  -9   1 281.103 178.343  10
   9 -10   1 134.608 134.762  10
   9 -10   1 231.027 196.379   8
 -10  -9   2 4699.43 456.130   6
  -9 -10   2 5603.39 512.699   6
 -10   9   2 5866.13 552.995  12
 -10 -10  -2 4537.94 460.015   7
 -10 -10  -1 15754.8 842.828   6
  10  10  -1 15140.3 831.672  12
 -10 -10  -1 15275.7 834.591   7
 -10 -10   0 45465.2 1393.66   6
 -10  10   0 43879.4 1328.46   7
  10  10   0 45843.8 1519.56   5
  10 -10   0 46365.3 1472.19   2
 -10  10   0 47421.9 1397.57  12
  10 -10   0 47982.3 1525.02  10
 -10 -10   0 46449.3 1487.04   7
 -10 -10   1 14101.0 787.197   6
 -10  10   1 15131.7 849.479   7
 -10  10   1 14690.0 828.286  12
   0  11  -4-232.896 223.471  12
 -11   0  -3-72.1671 161.832   6
  11   0  -3 106.390 136.027   1
   0  11  -3-240.662 125.365  12
   0 -11  -3-165.682 186.269   8
 -11   0  -3-244.864 171.518   9
 -11   0  -2 158.143 119.971   6
  11   0  -2-146.993 166.229   1
   0  11  -2 21.9557 108.176  12
   0 -11  -2-78.7495 106.320   8
 -11   0  -2-148.358 117.897   9
 -11   0  -1 154.067 117.635   6
 -11   0  -1 34.0611 81.2611   7
   0  11  -1-3.04548 75.4100   5
  11   0  -1 61.2403 109.236   1
   0 -11  -1 61.4775 99.6932   4
   0 -11  -1 176.481 141.835   2
   0  11  -1-50.5188 130.919  12
   0 -11  -1 34.0860 103.847   8
 -11   0  -1-14.6933 104.841   9
 -11   0   0 84.5187 118.421   6
 -11   0   0-109.375 100.957   7
   0  11   0 87.1504 73.0426   5
  11   0   0 44.3925 107.489   1
   0 -11   0 78.7926 91.5191   4
   0 -11   0 63.9091 88.6686   2
  11   0   0 124.245 102.088   3
  11   0   0 118.795 86.8843  11
   0  11   0-13.0058 125.567  12
   0 -11   0-153.949 120.308   8
 -11   0   1 261.968 145.320   6
 -11   0   1 70.3775 98.4418   7
   0 -11   1-6.88612 97.6635   4
  11   0   1 46.0206 105.300   3
  11   0   1-13.9051 125.598   1
   0  11   1-53.6883 103.059   5
   0  11   1 96.2879 125.559  11
  11   0   1-2.38527 87.2372  11
   0  11   1 151.326 138.403  12
  11   0   1-55.3958 128.743  10
   0 -11   1 108.307 94.7950  10
   0 -11   1-33.8848 92.6049   8
   0 -11   2 41.3330 84.7324   7
 -11   0   2 118.100 145.807   7
   0 -11   2-60.2449 133.522   4
  11   0   2 18.2033 114.153   1
   0 -11   2 8.22701 104.222   5
 -11   0   2 232.364 125.010   5
  11   0   2-162.081 131.019   3
   0  11   2-129.304 123.932   5
  11   0   2 141.556 104.017  11
   0  11   2-18.2426 128.520  12
  11   0   2 70.4947 110.351  10
   0 -11   2 158.442 120.100  10
 -11   0   3-128.245 163.967   7
   0 -11   3 143.913 144.946   5
  11   0   3-24.2919 116.482   3
   0  11   3 101.025 143.779   5
  11   0   3-251.261 171.271  11
   0  11   3-16.4160 117.632  12
   0 -11   3 201.109 99.3459  10
   0  11   4-59.5815 120.864   5
 -11   1  -3 7928.41 596.446   6
 -11  -1  -3 8124.37 620.205   6
  11   1  -3 8389.20 598.340   1
  11  -1  -3 8758.16 617.363   1
  -1  11  -3 8824.25 610.908  12
   1  11  -3 9386.09 644.276  12
  11   1  -3 8609.10 621.544  12
   1 -11  -3 8925.03 671.158   8
  -1 -11  -3 8319.57 638.002   8
 -11   1  -3 8423.25 634.861   9
 -11  -1  -3 8404.15 613.477   9
 -11   1  -2 5948.04 481.193   6
 -11  -1  -2 5794.01 490.495   6
   1 -11  -2 6695.93 515.048   2
  11   1  -2 6408.76 511.720   1
   1  11  -2 5716.61 447.895   5
  11  -1  -2 5915.40 445.206   2
  11  -1  -2 5899.38 499.709   1
  -1  11  -2 6798.82 512.088  12
   1  11  -2 5528.10 471.151  12
  11   1  -2 6682.62 486.534  12
 -11   1  -2 6302.41 513.466   9
 -11  -1  -2 5700.89 481.204   9
   1 -11  -2 6002.91 499.470   8
  -1 -11  -2 5763.18 485.461   8
 -11   1  -1 18085.5 772.379   6
 -11  -1  -1 17805.6 802.798   6
 -11  -1  -1 18323.0 678.317   7
 -11   1  -1 18509.4 662.973   7
  11  -1  -1 18288.4 826.273   1
   1 -11  -1 17884.9 749.675   2
  -1 -11  -1 17305.0 686.445   4
  11   1  -1 18888.7 841.129   1
   1  11  -1 17017.9 704.832   5
  11   1  -1 18463.6 683.780   5
  -1  11  -1 18025.6 655.697   5
  11  -1  -1 17935.9 630.753   3
  -1  11  -1 18963.7 819.901  12
   1  11  -1 17375.4 808.826  12
  11   1  -1 18316.6 715.206  12
 -11   1  -1 18517.0 837.740   9
 -11  -1  -1 17499.5 788.482   9
   1 -11  -1 17875.0 803.557   8
  -1 -11  -1 18535.4 800.744   8
 -11  -1   0 5923.05 424.555   7
 -11   1   0 6403.35 457.627   6
 -11  -1   0 6630.90 477.439   6
 -11   1   0 6244.39 440.638   7
  -1 -11   0 6513.24 395.180   2
  -1 -11   0 5506.28 415.252   4
   1 -11   0 6818.65 476.703   4
   1 -11   0 6555.43 416.597   2
  11   1   0 6717.40 489.029   1
   1  11   0 6388.82 433.089   5
  -1  11   0 5536.74 366.169   5
  11   1   0 5948.47 383.071   5
  11   1   0 5788.02 371.059   3
  11  -1   0 6437.51 417.384   3
  11  -1   0 6146.47 470.155   1
  -1  11   0 6030.66 475.113  12
   1  11   0 6069.59 465.991  12
  11   1   0 6334.52 395.702  11
   1 -11   0 5974.54 449.783   8
 -11   1   0 6120.45 473.967   9
  -1 -11   0 6049.18 435.388   8
   1  11   1 17038.0 723.281   5
  11   1   1 17854.6 678.484   5
 -11  -1   1 18648.7 801.643   7
 -11   1   1 18445.7 801.197   7
 -11   1   1 18256.1 766.207   6
 -11  -1   1 18543.1 804.956   6
  -1  11   1 16026.3 648.321   5
  -1 -11   1 18939.8 804.170   4
   1 -11   1 18494.8 805.739   4
  11   1   1 17915.5 766.596   1
  11   1   1 18991.8 749.295   3
  11  -1   1 17896.9 744.738   3
  11  -1   1 18244.9 777.450   1
   1  11   1 17333.3 717.905  11
  -1  11   1 18326.2 687.718  11
  -1  11   1 18888.6 827.982  12
   1  11   1 17403.8 781.820  12
  11  -1   1 19151.9 780.754  10
   1 -11   1 17451.2 667.801  10
  11  -1   1 18177.2 699.624  11
  11   1   1 17900.8 725.948  11
  -1 -11   1 18097.9 780.015   7
   1 -11   1 18494.5 752.229   8
  -1 -11   1 17572.5 696.120   8
  -1  11   2 6095.30 439.720   5
   1  11   2 6493.68 475.040   5
  11   1   2 6902.19 462.965   5
 -11   1   2 6688.89 518.199   7
 -11  -1   2 6305.74 416.958   5
 -11  -1   2 7257.39 541.846   7
  11   1   2 6442.15 445.650   1
   1 -11   2 6357.95 498.863   4
  11   1   2 6115.82 479.950   3
  11  -1   2 6533.18 502.720   3
  11  -1   2 6217.89 442.975   1
  -1 -11   2 6188.20 426.917  10
   1 -11   2 6534.05 467.909  10
  -1  11   2 5944.98 489.258  12
   1  11   2 5586.96 463.593  12
  11  -1   2 6398.03 474.862  11
  11   1   2 6318.97 487.793  11
  11  -1   2 6454.12 472.763  10
   1  11   2 6428.07 441.404  11
  -1 -11   2 5665.43 438.392   7
   1 -11   2 6022.09 426.090   8
 -11  -1   3 9126.82 652.288   7
 -11   1   3 9728.46 685.533   7
  -1  11   3 8560.91 564.429   5
  -1 -11   3 8550.15 566.504   5
   1  11   3 9910.78 629.092   5
 -11  -1   3 9728.40 576.583   5
   1 -11   3 9201.30 644.796   4
  11   1   3 8360.27 615.930   3
  11  -1   3 9797.52 664.496   3
   1 -11   3 9479.79 621.876  10
  11  -1   3 8231.80 564.681  10
  -1 -11   3 9575.70 604.094  10
  -1  11   3 9301.60 641.929  12
   1  11   3 8507.29 583.972  12
  11  -1   3 9051.00 624.723  11
  11   1   3 7997.96 608.878  11
  -1 -11   4 1570.96 282.716   5
 -11  -1   4 2000.41 314.001   5
  -1  11   4 1200.91 256.597  12
 -11   2  -3 16.9312 141.247   6
 -11  -2  -3 287.445 203.915   6
  11  -2  -3 259.638 151.166   1
  11   2  -3 456.884 180.939   1
   2 -11  -3 386.589 201.413   2
  -2  11  -3 143.614 130.550  12
   2  11  -3 561.604 209.310  12
  11   2  -3 219.667 172.720  12
   2 -11  -3 201.879 193.383   8
  -2 -11  -3 94.9766 138.343   8
 -11   2  -3 235.731 192.785   9
 -11  -2  -3 310.037 163.199   9
 -11   2  -2 3060.98 349.147   6
 -11  -2  -2 2779.41 365.012   6
  11  -2  -2 2727.97 315.865   2
  11  -2  -2 2849.84 351.047   1
   2  11  -2 3274.52 354.093   5
  11   2  -2 3276.74 336.463   5
   2 -11  -2 2965.18 354.998   2
  11   2  -2 2913.14 357.294   1
  -2  11  -2 3243.78 356.678  12
   2  11  -2 2804.73 369.264  12
  11   2  -2 3370.93 357.851  12
   2 -11  -2 3047.51 362.636   8
  -2 -11  -2 2697.90 341.554   8
 -11   2  -2 2508.92 340.012   9
 -11  -2  -2 2960.53 351.419   9
 -11   2  -1 6800.04 475.675   6
 -11  -2  -1 6892.82 509.813   6
 -11   2  -1 7181.25 416.365   7
   2 -11  -1 7560.73 502.025   2
  -2 -11  -1 6904.86 436.150   4
   2  11  -1 6920.30 475.936   5
  11   2  -1 7221.82 449.878   5
  11   2  -1 7741.88 544.841   1
  11  -2  -1 6964.42 484.669   2
  11  -2  -1 7201.78 422.267   3
  11  -2  -1 6613.37 505.795   1
  -2  11  -1 7125.11 508.817  12
   2  11  -1 6959.27 514.658  12
  11   2  -1 6711.81 448.127  12
 -11   2  -1 6318.41 506.647   9
 -11  -2  -1 7142.07 509.182   9
   2 -11  -1 6887.67 511.116   8
  -2 -11  -1 7714.24 515.763   8
 -11  -2  -1 7100.40 438.478   7
 -11  -2   0 2532.16 304.783   6
 -11  -2   0 3357.59 329.269   7
 -11   2   0 3162.17 317.881   6
 -11   2   0 3462.54 326.070   7
  -2 -11   0 3015.71 266.076   2
  -2 -11   0 3218.78 320.349   4
   2 -11   0 3117.67 301.212   2
   2 -11   0 3028.85 334.963   4
  11   2   0 3316.35 280.392   3
  11   2   0 2936.38 297.181   5
  11  -2   0 3065.13 302.464   3
  11   2   0 3598.32 360.949   1
  11  -2   0 3186.98 342.107   1
   2  11   0 2991.73 312.217   5
   2 -11   0 3072.19 284.290  10
  11   2   0 2998.09 294.753  11
  -2  11   0 3176.75 356.743  12
   2  11   0 3056.16 341.695  12
   2 -11   0 3241.85 346.047   8
  -2 -11   0 3478.31 327.311   8
  -2 -11   0 3267.77 345.785   7
 -11   2   0 3440.44 364.954   9
  11   2   1 7499.24 468.208   5
   2  11   1 6613.02 468.087   5
 -11  -2   1 6574.76 483.817   7
 -11   2   1 6583.91 481.314   7
 -11   2   1 7702.77 500.212   6
 -11  -2   1 7331.41 518.137   6
   2 -11   1 7624.66 529.908   4
  11   2   1 7546.48 473.506   3
   2 -11   1 7096.82 408.422   2
  11  -2   1 7367.17 500.522   3
  11   2   1 7708.61 508.913   1
  11  -2   1 7391.21 505.587   1
   2  11   1 7543.15 501.443  11
   2 -11   1 6651.91 430.154  10
  -2  11   1 7689.91 544.113  12
   2  11   1 6959.07 500.590  12
  11  -2   1 7478.87 511.536  10
  11  -2   1 6127.90 401.594  11
  11   2   1 6311.85 453.598  11
  -2 -11   1 6955.28 426.923   8
  -2 -11   1 7783.40 515.657   7
   2 -11   1 6359.58 459.615   8
 -11  -2   2 3123.24 365.557   7
 -11   2   2 2835.68 355.686   7
   2 -11   2 3080.77 355.533   4
  11   2   2 3428.28 366.721   3
  11   2   2 2528.12 275.754   1
  11  -2   2 3482.56 378.412   3
 -11  -2   2 3103.40 313.533   5
   2  11   2 2901.73 345.875   5
  11   2   2 2385.84 294.485   5
  11  -2   2 2925.35 304.553   1
   2  11   2 2699.59 306.458  11
  11  -2   2 2812.64 307.316  11
  11   2   2 3153.83 364.465  11
  11  -2   2 3173.79 366.085  10
  -2  11   2 3057.83 366.238  12
   2  11   2 2857.13 321.649  12
   2 -11   2 2798.80 313.484  10
   2 -11   2 2755.02 308.885   8
  -2 -11   2 3103.49 333.725   7
 -11  -2   3 323.019 152.986   7
 -11   2   3 367.890 193.741   7
   2 -11   3 202.269 161.914   4
  -2 -11   3 10.1642 145.448   5
 -11  -2   3 128.521 113.410   5
  11  -2   3 377.377 178.429   3
   2  11   3 269.380 157.220   5
  11   2   3 263.073 172.860   5
  11  -2   3 185.259 153.127  11
  11   2   3 19.4335 124.649  11
  -2  11   3 308.645 120.996  12
   2  11   3 31.7729 129.888  12
  11  -2   3-33.0851 100.785  10
   2 -11   3 225.645 117.975  10
  -2 -11   3 42.4957 132.315  10
 -11  -3  -3 139.933 147.634   6
 -11   3  -3 364.841 178.754   6
  11  -3  -3 146.768 113.564   1
  11  -3  -3 30.6399 122.602   2
  11   3  -3-165.148 147.097   1
   3 -11  -3 30.1618 150.895   2
  -3  11  -3 533.288 194.176  12
   3  11  -3 205.616 137.787  12
  11   3  -3 313.054 209.497  12
   3 -11  -3 128.525 185.120   8
  -3 -11  -3-41.8380 129.587   8
 -11   3  -3 202.562 170.993   9
 -11  -3  -3-116.159 120.222   9
 -11   3  -2 3222.51 341.382   6
 -11  -3  -2 3664.50 403.267   6
   3 -11  -2 3651.47 394.075   2
  11  -3  -2 3326.27 376.701   1
  11  -3  -2 3729.94 380.756   2
   3  11  -2 3584.93 372.986   5
  11   3  -2 3609.51 363.361   5
  11   3  -2 3617.58 390.720   1
  11   3  -2 3385.68 366.230  12
  -3  11  -2 3628.57 380.115  12
   3  11  -2 3450.94 399.486  12
 -11  -3  -2 3721.61 386.118   9
   3 -11  -2 3453.35 402.785   8
  -3 -11  -2 3110.31 363.774   8
 -11   3  -2 3288.57 374.638   9
 -11   3  -1 208.434 123.302   6
 -11  -3  -1 582.328 187.274   6
 -11  -3  -1 433.498 141.613   7
  11  -3  -1 589.977 155.145   3
   3  11  -1 458.280 134.528   5
  11   3  -1 373.497 136.100   5
  11  -3  -1 314.650 119.112   1
  -3 -11  -1 480.674 126.404   4
  11  -3  -1 605.128 183.650   2
   3 -11  -1 462.123 177.748   2
   3  11  -1 675.976 201.877  12
  11   3  -1 345.424 116.806  11
  11   3  -1 530.220 151.036  12
  -3  11  -1 423.486 137.013  12
  -3 -11  -1 385.933 133.325   8
 -11   3  -1 396.359 171.137   9
 -11  -3  -1 678.253 168.858   9
   3 -11  -1 455.066 159.436   8
 -11   3   0 2222.64 263.910   6
 -11  -3   0 2195.96 301.271   6
  -3 -11   0 2258.24 293.753   7
 -11  -3   0 2402.16 291.766   7
 -11   3   0 2584.84 290.512   7
  11   3   0 2523.62 287.968   5
  11  -3   0 2490.93 312.519   1
  -3 -11   0 2111.34 257.374   4
   3 -11   0 2324.46 296.091   4
  11  -3   0 2374.04 273.455   3
   3 -11   0 2179.69 263.381   2
   3  11   0 2025.71 284.086   5
   3  11   0 2649.78 321.526  12
  11   3   0 2448.99 282.561  11
   3 -11   0 2404.00 271.750  10
  -3  11   0 2454.51 320.469  12
  -3 -11   0 2245.59 248.722   8
 -11   3   0 2810.17 346.220   9
   3 -11   0 2613.48 317.194   8
 -11   3   1 554.357 150.485   6
 -11  -3   1 491.192 185.015   6
  -3 -11   1 422.966 129.307   7
 -11  -3   1 494.085 173.069   7
 -11   3   1 306.417 128.296   7
   3 -11   1 297.210 132.184   2
  11   3   1 544.155 151.069   1
   3 -11   1 497.927 170.177   4
  11   3   1 379.003 120.704   3
  11  -3   1 413.546 156.029   3
   3  11   1 529.112 155.755   5
  11   3   1 378.973 139.960   5
  11  -3   1 361.722 158.247   1
   3  11   1 823.021 198.790  11
  -3  11   1 592.999 180.649  12
  11   3   1 389.687 134.325  11
   3  11   1 705.767 179.555  12
  11  -3   1 696.127 191.219  10
   3 -11   1 571.857 138.607  10
   3 -11   1 527.776 146.125   8
   3  11   2 3505.85 379.862   5
  11   3   2 3607.96 378.555   5
 -11  -3   2 3923.34 423.430   6
 -11  -3   2 3702.16 389.675   7
 -11   3   2 3699.60 399.840   7
   3 -11   2 3800.49 403.616   4
  11   3   2 3927.35 360.779   1
  11  -3   2 3232.19 374.863   3
   3  11   2 3322.64 352.235  11
   3  11   2 3650.10 367.380  12
  11  -3   2 3175.69 336.079  11
  11   3   2 3499.99 383.469  11
   3 -11   2 3967.86 385.895  10
  -3  11   2 3319.24 387.527  12
  -3 -11   2 3444.29 365.943   7
  11  -3   2 3252.33 363.236  10
   3 -11   2 3239.54 337.622   8
  -3 -11   3 70.3165 94.5617   7
 -11  -3   3 227.774 128.796   7
 -11   3   3-93.1773 160.868   7
   3 -11   3 58.0948 145.291   4
  -3 -11   3 9.60384 131.024   5
 -11  -3   3 22.7559 138.913   5
  11  -3   3 102.912 160.719   3
   3  11   3 280.649 156.983   5
  11   3   3 37.8203 167.462   5
  11  -3   3 60.6300 132.812  11
  11   3   3 22.8177 161.620  11
  -3  11   3-267.755 191.105  12
   3  11   3 12.1486 122.455  11
  11  -3   3 22.6627 121.639  10
   3 -11   3 205.294 171.752  10
  -3 -11   3 152.107 134.202  10
 -11   4  -3 1396.02 275.082   6
  11  -4  -3 1135.13 241.059   2
   4 -11  -3 1269.23 261.805   2
  11  -4  -3 934.110 237.116   1
  11   4  -3 1181.75 269.404   1
   4  11  -3 1469.14 290.538  12
  11   4  -3 1419.74 281.362  12
  -4 -11  -3 1663.10 319.810   8
 -11  -4  -3 1063.10 245.855   9
   4 -11  -3 1170.96 255.651   8
 -11   4  -2 12320.4 644.111   6
 -11  -4  -2 12393.2 738.152   6
   4 -11  -2 13521.8 758.120   2
  11  -4  -2 12342.0 699.300   2
   4  11  -2 13048.2 735.877   5
  11  -4  -2 12618.3 739.834   1
  11   4  -2 13865.0 720.481   5
  -4  11  -2 12858.1 694.360  12
   4  11  -2 13633.3 766.669  12
  11   4  -2 12440.5 694.419  12
 -11   4  -2 12505.0 743.845   9
 -11  -4  -2 12838.2 679.700   9
   4 -11  -2 13087.2 755.855   8
  -4 -11  -2 12773.6 733.864   8
 -11   4  -1 883.094 184.623   6
 -11  -4  -1 908.102 219.815   6
  -4 -11  -1 844.044 202.542   7
 -11  -4  -1 765.870 166.329   7
   4  11  -1 1104.20 229.941   5
  11   4  -1 1220.65 235.371   5
  11  -4  -1 699.482 186.346   2
   4 -11  -1 1410.99 248.855   2
  11  -4  -1 834.179 204.499   1
   4  11  -1 932.136 228.666  12
  11   4  -1 640.359 158.385  12
  11   4  -1 701.525 184.204  11
  -4  11  -1 1067.52 217.052  12
  -4 -11  -1 958.153 181.582   8
 -11   4  -1 896.163 200.581   9
 -11  -4  -1 885.420 199.456   9
   4 -11  -1 1141.07 231.363   8
 -11   4   0 395.317 141.191   6
 -11  -4   0 511.458 171.676   6
  -4 -11   0 345.774 132.125   7
 -11  -4   0 330.940 155.191   7
 -11   4   0 385.593 140.180   7
  11   4   0 454.905 147.251   5
   4 -11   0 431.794 158.753   2
  11  -4   0 224.555 116.625   1
  11  -4   0 207.557 105.013   3
   4  11   0 441.433 166.298   5
   4  11   0 475.316 167.461  12
  11   4   0 126.340 120.416  11
  -4  11   0 667.493 184.117  12
  -4 -11   0 397.377 123.521   8
   4 -11   0 496.262 149.422  10
 -11   4   0 158.259 120.950   9
   4 -11   0 595.021 175.786   8
 -11   4   1 1040.39 194.484   6
 -11  -4   1 977.425 212.189   6
  -4 -11   1 836.424 186.224   7
 -11  -4   1 1047.72 216.513   7
 -11   4   1 939.466 226.917   7
   4 -11   1 921.704 177.658   2
   4 -11   1 1147.12 229.566   4
  11  -4   1 864.691 183.678   1
  11  -4   1 1059.47 217.496   3
   4  11   1 910.797 221.671   5
  11   4   1 1005.59 204.263   5
   4  11   1 887.937 219.039  11
  -4  11   1 903.120 209.719  12
  11   4   1 1156.16 220.865  11
   4  11   1 1342.91 230.264  12
  11  -4   1 1420.59 251.193  10
   4 -11   1 805.413 176.047  10
   4 -11   1 827.203 198.397   8
 -11  -4   2 13869.7 773.729   7
 -11   4   2 13178.8 759.253   7
   4  11   2 12799.2 730.601   5
 -11   4   2 13279.3 660.865   6
 -11  -4   2 13796.6 766.121   6
  11   4   2 13018.5 720.267   5
   4 -11   2 13314.3 744.338   4
  11  -4   2 13480.7 759.996   3
  11   4   2 13324.6 667.751   1
  -4  11   2 12561.0 745.539  12
  11  -4   2 12654.6 641.259  11
   4  11   2 13132.9 676.296  12
   4 -11   2 12318.2 696.845  10
  11   4   2 12489.2 723.843  11
   4  11   2 13728.1 727.376  11
  11  -4   2 13526.6 760.691  10
  -4 -11   2 12232.5 691.713   7
   4 -11   2 12941.4 708.892   8
  -4  11   3 857.940 247.550   7
  -4 -11   3 953.842 216.763   7
 -11  -4   3 1174.50 253.926   7
   4 -11   3 1212.35 258.001   3
   4 -11   3 1087.48 246.078   4
  -4 -11   3 1797.85 310.877   5
 -11  -4   3 1402.40 254.418   5
  11  -4   3 945.294 235.230   3
   4  11   3 1200.55 268.878   5
  11   4   3 1150.09 255.317   5
  11  -4   3 1147.05 239.844  11
  11   4   3 1118.05 264.077  11
  -4  11   3 1206.36 274.114  12
   4  11   3 1365.51 264.649  11
  11  -4   3 1103.74 251.273  10
   4 -11   3 1311.42 246.223  10
  11  -5  -3 988.514 215.550   2
 -11  -5  -2 2392.06 347.948   6
   5  11  -2 1930.06 303.445   5
  11   5  -2 2677.62 350.822   5
  11  -5  -2 2368.99 329.172   2
   5 -11  -2 2183.39 333.118   2
  -5  11  -2 2424.77 316.074  12
   5  11  -2 1783.47 289.501  12
  11   5  -2 2005.19 292.203  12
  11   5  -2 2480.52 324.907  11
  -5 -11  -2 1977.02 310.461   8
 -11   5  -2 1820.05 300.664   9
 -11  -5  -2 2314.27 284.840   9
   5 -11  -2 2110.88 327.882   8
 -11  -5  -1 4425.84 431.770   6
   5  11  -1 2965.14 356.215   5
  11   5  -1 3340.07 361.457   5
  11  -5  -1 3140.14 356.635   2
  11  -5  -1 2991.63 361.991   1
   5 -11  -1 3317.07 360.048   2
  11   5  -1 3578.81 362.806  11
   5  11  -1 3341.97 373.743  12
  -5  11  -1 3213.23 359.303  12
  11   5  -1 3612.11 361.266  12
   5 -11  -1 3710.95 408.377   8
 -11  -5  -1 3552.60 349.847   9
  -5 -11  -1 2647.62 312.052   8
 -11  -5  -1 3249.92 328.181   7
 -11   5  -1 2989.17 363.040   9
  -5 -11  -1 4011.64 406.633   7
  11  -5  -1 3521.82 361.814   8
 -11  -5   0 7241.31 542.903   6
 -11   5   0 7664.24 510.292   7
   5 -11   0 7045.10 495.450   2
   5  11   0 6669.41 522.398   5
  11   5   0 6983.33 512.031   5
  11  -5   0 7088.14 500.046   3
  -5  11   0 7097.75 521.679  12
   5  11   0 6344.20 494.044  12
   5 -11   0 7423.70 507.524  10
  11   5   0 6919.05 507.715  11
 -11   5   0 6499.17 502.614   9
 -11  -5   0 6698.31 499.350   7
   5 -11   0 6415.25 508.004   8
  -5 -11   0 6520.07 506.334   7
   5  11   1 3310.99 377.911   5
 -11  -5   1 4084.70 426.704   6
 -11   5   1 3393.75 377.226   7
  -5 -11   1 2942.95 353.579   7
 -11  -5   1 3468.39 379.033   7
   5 -11   1 3344.18 383.914   4
   5 -11   1 3634.90 349.960   2
  11  -5   1 3720.01 392.585   3
  11   5   1 2883.14 353.213   5
   5  11   1 3397.75 374.437  11
   5  11   1 3263.33 354.566  12
  11   5   1 3696.42 382.337  11
  -5  11   1 3274.31 377.867  12
  11  -5   1 3597.16 398.141  10
   5 -11   1 3127.06 344.648  10
   5 -11   1 3214.64 369.739   8
 -11  -5   2 2501.79 344.578   6
  -5 -11   2 2414.51 327.058   7
 -11  -5   2 2475.42 347.607   7
 -11   5   2 2429.49 349.171   7
   5 -11   2 2282.13 331.870   3
   5 -11   2 2362.30 328.936   4
  11  -5   2 2417.33 353.188   3
   5  11   2 1903.28 326.832   5
  11   5   2 2497.47 334.865   5
   5  11   2 2310.42 327.096  11
  -5  11   2 1767.63 295.844  12
  11   5   2 1962.64 312.482  11
   5  11   2 2149.61 289.284  12
  11  -5   2 1925.17 303.479  10
   5 -11   2 1916.00 297.007   8
   5 -11   2 2544.30 340.974  10
  -5 -11   3 1324.13 252.995   7
   5 -11   3 1247.73 264.311   3
   5 -11   3 1906.57 327.044   4
  -5 -11   3 1702.07 289.799   5
 -11  -5   3 1922.08 306.737   5
   5  11   3 1551.93 326.589   5
  11   5   3 1360.98 283.617   5
  11  -5   3 863.279 225.704  11
   5  11   3 1007.42 243.569  11
  11  -6  -3 639.204 212.604   2
 -11  -6  -2 407.027 165.005   6
   6  11  -2 210.638 141.653   5
  11   6  -2 404.731 174.446   5
  11  -6  -2 398.747 193.383   2
   6 -11  -2 612.691 176.687   2
   6  11  -2 830.127 233.343  12
  11   6  -2 319.284 154.853  12
  11   6  -2 227.775 123.009  11
  -6  11  -2 454.137 149.707  12
  -6 -11  -2 498.536 182.722   8
 -11   6  -2 650.141 220.880   9
  11  -6  -2 753.249 218.324   8
   6 -11  -2 612.857 227.790   8
 -11  -6  -1 2095.93 333.231   6
  -6 -11  -1 2125.26 312.112   7
 -11  -6  -1 2352.34 296.710   7
   6  11  -1 2232.56 324.329   5
  11   6  -1 2083.97 322.277   5
  11  -6  -1 1920.60 303.366   2
   6 -11  -1 2014.06 302.132   2
   6  11  -1 1962.48 309.916  12
  11   6  -1 2558.08 318.676  12
  11   6  -1 2213.63 307.674  11
  -6  11  -1 1945.93 293.264  12
  -6 -11  -1 2004.67 278.071   8
  11  -6  -1 1950.39 269.832   8
 -11   6  -1 2066.50 308.367   9
   6 -11  -1 2410.67 340.487   8
 -11  -6   0 116.649 108.784   6
  -6 -11   0-155.695 137.204   7
 -11  -6   0-43.4139 147.748   7
 -11   6   0-53.9426 92.8519   7
  11   6   0 183.072 123.060   5
   6 -11   0 278.869 139.362   2
  11  -6   0 198.431 174.154   2
  11  -6   0 256.150 155.651   3
   6  11   0 309.346 145.878   5
   6  11   0-156.365 158.311  12
  11   6   0 104.225 145.161  11
   6  11   0 354.579 190.606  11
 -11   6   0 142.287 106.558  12
  -6  11   0 386.615 147.380  12
  11  -6   0 308.062 185.200  10
   6 -11   0 280.988 149.705  10
   6 -11   0 160.433 138.164   8
 -11   6   0 315.104 171.219   9
 -11  -6   1 2858.25 358.336   6
  -6 -11   1 2123.72 308.716   7
 -11  -6   1 2557.74 334.049   7
 -11   6   1 2406.65 326.066   7
   6 -11   1 2264.40 288.068   2
  11  -6   1 2405.85 344.129   3
   6  11   1 2014.99 316.961   5
  11   6   1 2091.02 315.539   5
   6  11   1 1889.45 285.349  12
  11   6   1 2353.51 336.321  11
   6  11   1 2398.89 341.265  11
  -6  11   1 2104.81 322.391  12
  11  -6   1 2277.93 335.356  10
   6 -11   1 2201.41 317.962  10
   6 -11   1 1865.87 298.194   8
  -6  11   2 180.886 148.822   7
 -11  -6   2 605.231 209.922   6
  -6 -11   2 497.351 188.199   7
 -11  -6   2 614.732 194.770   7
 -11   6   2 703.108 222.689   7
   6 -11   2 725.714 212.031   3
   6 -11   2 671.272 209.732   4
  11  -6   2 228.967 149.491   3
   6  11   2 679.053 207.562   5
  11   6   2 484.253 196.965   5
   6  11   2 887.882 243.672  11
  -6  11   2 773.464 233.783  12
  11   6   2 329.688 166.575  11
  11  -6   2 662.178 223.988  10
   6 -11   2 692.264 188.969  10
  -6 -11   3 830.604 249.856   7
   6 -11   3 1181.61 283.603   3
   6 -11   3 268.758 168.209  11
 -11  -7  -2 3465.05 434.189   6
   7  11  -2 3730.28 443.984   5
  11   7  -2 3836.88 450.784   5
  11  -7  -2 3419.76 402.926   2
   7 -11  -2 3719.48 426.157   2
   7  11  -2 2866.61 387.188  12
  11   7  -2 2972.44 383.185  12
  11   7  -2 3265.40 405.832  11
  -7 -11  -2 2591.42 365.704   8
 -11   7  -2 2625.81 384.302   9
  11  -7  -2 2610.71 333.814   8
   7 -11  -2 3124.97 398.259   8
 -11  -7  -1 1180.67 254.358   6
  -7 -11  -1 1293.01 259.403   7
 -11  -7  -1 1899.94 291.060   7
   7  11  -1 1487.16 292.175   5
   7 -11  -1 1688.12 287.637   2
  11   7  -1 1680.75 287.143   5
  11  -7  -1 901.740 245.486   2
   7  11  -1 1324.32 274.826  12
  11   7  -1 1484.45 265.068  12
  11   7  -1 1263.00 255.957  11
  -7  11  -1 1532.53 253.474  12
  11  -7  -1 1601.88 273.714   8
 -11   7  -1 1420.33 278.238   9
   7 -11  -1 1264.66 257.636   8
  -7  11   0 478.381 157.321   7
 -11  -7   0 974.511 231.149   6
  -7 -11   0 835.542 214.394   7
 -11  -7   0 952.810 214.477   7
 -11   7   0 611.728 156.214   7
  11   7   0 1103.31 236.497   5
  11  -7   0 858.250 226.244   3
   7 -11   0 597.133 177.905   2
  11  -7   0 828.477 216.702   2
   7  11   0 876.870 224.758   5
   7  11   0 1395.67 261.300  12
  11   7   0 1002.59 226.256  11
   7  11   0 1047.61 263.412  11
 -11   7   0 855.546 193.462  12
  -7  11   0 963.071 225.998  12
  11  -7   0 914.570 252.080  10
   7 -11   0 722.823 178.209  10
   7 -11   0 1077.49 234.441   8
 -11   7   0 897.240 195.191   9
  -7  11   1 1472.93 266.601   7
 -11  -7   1 1345.47 258.561   6
  -7 -11   1 1417.74 277.604   7
 -11  -7   1 1668.67 283.098   7
 -11   7   1 1251.63 247.320   7
   7 -11   1 1425.47 246.395   2
  11  -7   1 1302.48 254.636   3
   7  11   1 1212.20 267.426   5
  11   7   1 1446.44 282.407   5
   7  11   1 1578.72 268.558  12
  11   7   1 1013.42 230.885  11
   7  11   1 1566.65 276.226  11
  -7  11   1 1776.77 302.345  12
  11  -7   1 1279.37 271.208  10
   7 -11   1 1787.24 289.207  10
   7 -11   1 1474.94 278.775   8
 -11   7   1 1556.79 254.369   9
  -7  11   2 2642.97 384.735   7
 -11  -7   2 3365.30 414.653   6
  -7 -11   2 3403.43 413.809   7
 -11   7   2 2824.43 391.500   7
   7 -11   2 3100.04 397.568   3
  11  -7   2 3055.46 404.456   3
   7  11   2 2812.79 406.139   5
  11   7   2 3635.24 440.728   5
   7  11   2 3574.66 434.175  11
  -7  11   2 3488.54 428.855  12
  11   7   2 3188.43 421.517  11
  11  -7   2 2743.26 389.745  10
   7 -11   2 3220.01 405.364  10
  -8 -11  -2 841.884 213.948   7
  11   8  -2 1012.27 253.389  12
  11   8  -2 767.802 226.650  11
  -8 -11  -2 849.123 227.785   8
  11  -8  -2 1342.18 277.635   8
 -11  -8  -1 11257.3 715.120   6
   8 -11  -1 11511.8 729.856   2
   8  11  -1 11178.0 742.676   5
  11   8  -1 10466.9 716.510   5
  11  -8  -1 11080.9 728.633   2
  11   8  -1 10814.9 708.139  11
  -8  11  -1 11114.2 670.530  12
   8  11  -1 10859.5 703.479  12
  11   8  -1 11110.0 669.187  12
 -11   8  -1 10360.4 672.730   9
 -11  -8  -1 10719.7 661.688   7
  11  -8  -1 11217.9 695.486   8
   8 -11  -1 11027.1 733.907   8
  -8 -11  -1 10964.4 706.717   7
 -11  -8   0 4783.29 470.241   6
 -11   8   0 3963.22 404.827   7
  -8  11   0 4441.57 442.943   7
  -8 -11   0 3727.41 421.103   7
   8  11   0 4297.38 472.781   5
  11   8   0 4672.90 492.959   5
   8 -11   0 4971.85 472.308   2
  11  -8   0 4853.29 486.939   2
  11  -8   0 4655.44 461.036   3
  11   8   0 4191.04 437.123  11
   8  11   0 4060.08 470.222  11
 -11   8   0 4487.95 410.886  12
  11  -8   0 5283.86 531.844  10
  -8  11   0 4440.92 440.631  12
   8 -11   0 5532.98 504.598  10
   8  11   0 4911.50 456.341  12
 -11  -8   0 4494.20 451.224   7
 -11   8   0 4204.58 423.737   9
  11  -8   0 4696.41 467.958   8
   8 -11   0 4531.15 476.937   8
 -11  -8   1 11324.2 717.263   6
 -11   8   1 11599.7 721.646   7
  -8  11   1 11544.0 732.983   7
   8  11   1 10355.8 721.002   5
  11   8   1 10955.3 735.342   5
   8 -11   1 10793.2 681.617   2
  11  -8   1 12466.6 768.591   3
 -11   8   1 10645.8 667.817  12
  -8  11   1 11235.7 718.435  12
  11  -8   1 11446.9 754.065  10
   8 -11   1 10971.5 715.722  10
  11   8   1 10197.8 711.174  11
   8  11   1 10768.5 724.916  11
 -11   8   1 11240.7 670.026   9
 -11  -8   1 12054.9 759.127   7
  -8 -11   1 11204.0 742.443   7
   8 -11   1 11297.3 747.376   8
 -11  -9  -1 8138.52 625.427   6
   9  11  -1 8096.40 625.240  12
  11   9  -1 8058.19 600.890  12
 -11   9  -1 7032.27 563.341   9
 -11  -9  -1 8214.93 609.162   7
  11  -9  -1 8023.79 630.444   8
 -11  -9   0 8148.14 615.246   6
 -11   9   0 7500.16 554.677   7
  -9  11   0 8043.29 593.322   7
  11   9   0 8539.29 664.778   5
   9 -11   0 7943.34 614.383   2
  11  -9   0 8252.13 643.804   2
 -11   9   0 7301.66 541.830  12
  -9  11   0 8384.29 607.601  12
   9 -11   0 8140.74 622.663  10
   9  11   0 7321.91 562.161  12
  11   9   0 7324.46 606.280  11
 -11   9   0 7153.97 545.123   9
 -11  -9   0 8283.37 631.018   7
 -11  -9   1 7808.93 609.175   6
 -11   9   1 8565.02 650.506   7
  -9  11   1 7875.99 631.358   7
 -11   9   1 8796.01 634.216  12
  -9  11   1 7499.33 604.854  12
   9 -11   1 9521.13 662.158   2
 -10 -11  -1 3375.05 420.373   6
  11  10  -1 4013.73 460.271  12
 -10 -11   0 44.8013 135.245   6
 -10  11   0 290.351 144.200   7
 -10  11   0-165.869 125.939  12
 -10 -11   1 3303.44 405.548   6
 -12   0  -3 3929.94 467.638   6
  12   0  -3 3472.49 422.858   1
   0  12  -3 3520.64 434.556  12
 -12   0  -2 8847.50 627.108   6
   0 -12  -2 9537.36 638.088   2
  12   0  -2 8285.94 608.983   1
   0  12  -2 10027.5 650.156  12
 -12   0  -2 8800.04 627.979   9
   0 -12  -2 8656.81 637.786   8
 -12   0  -1 7721.10 550.172   6
   0 -12  -1 8929.54 553.066   2
  12   0  -1 8994.46 614.238   1
   0 -12  -1 7969.18 517.954   4
   0  12  -1 7460.01 481.928   5
   0  12  -1 7645.41 569.222  12
 -12   0  -1 8049.44 580.645   9
   0 -12  -1 7869.12 566.914   8
 -12   0   0 12288.3 670.702   6
 -12   0   0 12656.9 650.936   7
  12   0   0 12109.3 687.907   1
   0 -12   0 11805.1 645.202   4
   0 -12   0 12298.8 578.537   2
   0  12   0 11903.0 589.041   5
  12   0   0 11783.1 574.083   3
   0  12   0 11667.5 689.716  12
   0 -12   0 11582.0 640.612   8
 -12   0   0 12294.6 704.593   9
 -12   0   1 8749.36 578.694   7
 -12   0   1 8711.48 572.306   6
   0  12   1 7548.55 485.396   5
   0 -12   1 7388.50 541.477   4
  12   0   1 7740.71 515.532   3
  12   0   1 7795.99 536.207   1
   0  12   1 7589.97 491.266  11
   0  12   1 8331.95 585.606  12
  12   0   1 7514.92 483.929  11
   0 -12   1 8096.02 520.954   8
 -12   0   2 9785.49 658.972   7
 -12   0   2 9080.48 611.705   6
   0  12   2 7988.19 539.837   5
   0 -12   2 8627.68 611.468   4
  12   0   2 8003.55 578.032   3
  12   0   2 8301.61 534.482   1
   0  12   2 8431.20 601.180  12
  12   0   2 7754.40 543.067  11
  12   0   2 8323.38 550.687  10
   0  12   3 3489.06 407.044   5
  12   0   3 4495.66 487.508   3
  12   0   3 3876.78 436.506  11
   0  12   3 3915.12 443.711  12
   0 -12   3 3449.03 397.217  10
 -12   1  -3 2888.21 412.334   6
  12  -1  -3 3546.40 422.293   1
  12   1  -3 3391.79 417.554   1
  -1  12  -3 3585.69 428.308  12
   1  12  -3 3506.63 422.206  12
 -12  -1  -3 3375.76 423.279   9
 -12   1  -2 3173.87 382.565   6
 -12  -1  -2 3197.79 379.416   6
   1  12  -2 2943.84 334.343   5
  12   1  -2 2680.39 353.604   1
  12  -1  -2 3394.89 403.524   1
   1 -12  -2 3151.88 379.028   2
  -1  12  -2 2644.34 339.375  12
   1  12  -2 3536.50 399.306  12
 -12  -1  -2 3904.80 430.517   9
   1 -12  -2 3427.65 414.268   8
  -1 -12  -2 3144.58 397.098   8
 -12   1  -2 2449.59 348.118   9
 -12   1  -1 4451.45 411.764   6
 -12  -1  -1 4850.63 453.448   6
  -1 -12  -1 5429.88 433.637   2
   1 -12  -1 5135.35 427.392   2
  -1 -12  -1 4487.20 388.204   4
  12   1  -1 5180.48 465.830   1
   1  12  -1 4617.24 402.076   5
  12  -1  -1 5003.31 460.659   1
  -1  12  -1 4719.26 453.259  12
   1  12  -1 4823.82 454.508  12
 -12   1  -1 4583.99 453.597   9
 -12  -1  -1 4700.70 444.585   9
   1 -12  -1 5046.47 458.776   8
  -1 -12  -1 4752.00 441.906   8
 -12  -1  -1 4906.08 376.573   7
 -12   1   0 2679.66 317.751   6
 -12  -1   0 2525.91 315.581   6
 -12  -1   0 2401.97 286.148   7
 -12   1   0 2492.68 305.345   7
   1  12   0 2322.30 286.185   5
  -1 -12   0 2290.66 304.769   4
   1 -12   0 2416.82 319.993   4
  12   1   0 2855.91 341.421   1
  12  -1   0 2478.61 307.737   1
  12   1   0 2387.45 257.226   3
   1 -12   0 2215.81 264.097   2
  12  -1   0 2161.80 263.029   3
  -1  12   0 2520.81 323.576  12
   1  12   0 2200.04 317.748  12
 -12   1   0 2113.37 312.026   9
 -12  -1   0 2265.36 313.802   9
   1 -12   0 2283.40 300.603   8
  -1 -12   0 2203.12 290.304   8
 -12  -1   1 4900.59 439.100   7
 -12   1   1 5259.46 448.509   7
   1  12   1 4325.09 386.718   5
 -12   1   1 5208.91 443.129   6
 -12  -1   1 5077.23 452.801   6
  -1 -12   1 5349.19 462.292   4
   1 -12   1 4768.06 439.543   4
  12   1   1 4612.01 429.831   1
  12   1   1 4523.19 390.796   3
  12  -1   1 4649.20 408.284   3
  12  -1   1 5235.98 446.331   1
   1  12   1 4723.40 400.943  11
  12  -1   1 5260.54 437.898  10
  -1  12   1 4905.33 460.618  12
   1  12   1 4392.81 434.906  12
  12   1   1 4641.09 394.056  11
  -1 -12   1 4217.02 419.181   7
   1 -12   1 4453.63 396.287   8
  -1 -12   1 4696.57 386.106   8
 -12   1   2 3259.74 361.934   6
 -12  -1   2 3743.65 412.161   6
  -1 -12   2 2540.74 316.261   7
 -12  -1   2 3395.81 393.275   7
 -12   1   2 2876.12 370.295   7
  -1 -12   2 2660.85 345.445   4
   1 -12   2 3171.63 385.438   4
  -1 -12   2 2999.22 333.326   5
  12  -1   2 3206.07 348.953   1
  12   1   2 2833.41 316.069   1
  12   1   2 3342.58 377.356   3
  12  -1   2 3321.46 384.075   3
   1  12   2 2804.07 332.021   5
  12  -1   2 3011.47 347.067  11
  12   1   2 3093.45 361.323  11
  -1  12   2 3457.28 417.205  12
   1  12   2 3371.20 385.168  12
  12  -1   2 2588.52 328.611  10
   1 -12   2 3017.25 335.213  10
   1  12   3 3878.79 421.765   5
  12   1   3 3274.59 414.030   3
  12  -1   3 3178.50 399.955  11
  12   1   3 3092.96 402.325  11
  -1  12   3 3096.25 398.504  12
   1  12   3 3086.68 381.011  12
   1 -12   3 3246.83 389.733  10
  -1 -12   3 3416.08 377.164  10
 -12   2  -3 863.153 228.935   6
  12  -2  -3 654.796 225.546   1
  12   2  -3 715.785 235.732   1
  -2  12  -3 705.983 214.178  12
   2  12  -3 1157.82 281.702  12
 -12  -2  -3 819.035 245.511   9
 -12   2  -2 1086.75 237.378   6
 -12  -2  -2 1982.43 325.381   6
  12   2  -2 2096.31 330.401   1
   2  12  -2 1601.55 282.216   5
  12  -2  -2 1836.95 309.525   1
  12  -2  -2 1332.47 243.505   2
   2 -12  -2 1636.20 282.476   2
  -2  12  -2 1302.37 240.961  12
   2  12  -2 1609.19 274.165  12
  12   2  -2 1934.77 300.535  12
  -2 -12  -2 1595.24 292.289   8
 -12   2  -2 1095.54 240.081   9
 -12  -2  -2 1954.61 324.103   9
   2 -12  -2 1686.20 302.583   8
 -12   2  -1 4349.61 407.754   6
 -12  -2  -1 4174.03 423.271   6
   2  12  -1 3093.30 343.260   5
   2 -12  -1 3772.28 377.113   2
  -2 -12  -1 3374.14 322.401   4
  12   2  -1 3843.48 410.959   1
  12   2  -1 4203.66 369.818   5
  12  -2  -1 4008.54 423.701   1
  -2  12  -1 3839.26 408.182  12
   2  12  -1 3991.81 411.074  12
  12   2  -1 4250.34 370.165  12
 -12  -2  -1 4223.94 353.129   7
 -12  -2  -1 4582.84 438.166   9
   2 -12  -1 3800.64 399.903   8
  -2 -12  -1 3867.21 392.938   8
 -12   2  -1 3602.11 398.530   9
 -12   2   0 908.212 200.463   6
 -12  -2   0 610.602 171.629   6
 -12  -2   0 898.480 191.262   7
 -12   2   0 759.286 173.897   7
   2  12   0 823.188 196.197   5
  12   2   0 524.371 168.017   5
  -2 -12   0 746.688 184.604   4
   2 -12   0 864.828 198.970   4
  12  -2   0 458.296 182.594   1
  12   2   0 759.789 196.540   1
  12  -2   0 906.703 170.135   3
   2 -12   0 921.643 196.252   2
  -2  12   0 918.677 214.989  12
  12   2   0 529.920 137.245  11
   2  12   0 613.157 192.814  12
 -12   2   0 991.823 235.959   9
   2 -12   0 905.299 205.624   8
  -2 -12   0 820.517 185.541   8
 -12  -2   1 3995.87 403.723   7
 -12   2   1 4511.76 434.006   7
 -12   2   1 4728.86 408.281   6
 -12  -2   1 4088.83 418.775   6
   2  12   1 3941.86 380.802   5
   2 -12   1 4446.31 432.319   4
  -2 -12   1 3573.79 376.864   4
  12   2   1 4092.50 397.291   1
  12   2   1 3791.08 360.352   3
  12   2   1 4032.01 361.206   5
  12  -2   1 3979.79 391.501   3
  12  -2   1 4159.63 404.702   1
   2  12   1 3782.75 387.360  11
   2 -12   1 4195.67 374.366  10
  -2  12   1 4307.51 439.879  12
  12  -2   1 3825.03 387.147  10
   2  12   1 3719.67 399.613  12
  12   2   1 3701.81 369.828  11
  -2 -12   1 4125.59 413.037   7
   2 -12   1 3909.23 384.218   8
 -12   2   2 1718.16 276.863   6
 -12  -2   2 1504.43 282.349   6
  -2 -12   2 1154.89 234.304   7
 -12  -2   2 1687.76 299.798   7
 -12   2   2 2058.48 334.035   7
  12   2   2 1407.90 238.056   1
   2 -12   2 1695.73 297.908   4
 -12  -2   2 1528.25 231.479   5
  12   2   2 1542.53 266.859   3
  12  -2   2 1895.51 300.796   3
  12  -2   2 1503.02 239.884   1
   2  12   2 1665.66 271.210   5
   2  12   2 1077.09 197.374  11
  12  -2   2 1314.94 227.909  11
  12   2   2 1312.34 246.565  11
  -2  12   2 1753.86 311.535  12
   2  12   2 1252.12 245.111  12
  12  -2   2 1476.58 260.231  10
   2 -12   2 1361.18 244.761  10
   2 -12   2 1237.24 221.915   8
  -2 -12   3 742.754 208.600   5
 -12  -2   3 718.034 172.984   5
  12   2   3 873.528 244.872   3
   2  12   3 943.621 266.339   5
  12  -2   3 698.244 202.324  11
  -2  12   3 839.433 262.358  12
   2  12   3 810.445 235.386  12
  12  -2   3 425.465 178.051  10
   2 -12   3 927.335 221.524  10
 -12   3  -3 669.280 229.624   6
  -3  12  -3 616.797 187.096  12
 -12  -3  -3 780.561 217.962   9
 -12   3  -2 688.435 186.492   6
 -12  -3  -2 442.849 192.496   6
  12  -3  -2 891.210 216.821   1
   3  12  -2 772.326 212.489   5
  12   3  -2 796.195 200.516   5
  12   3  -2 841.487 212.015   1
  12  -3  -2 752.603 196.032   2
   3 -12  -2 940.677 243.243   2
  -3  12  -2 870.184 221.527  12
   3  12  -2 776.703 220.372  12
  12   3  -2 997.799 218.641  12
  -3 -12  -2 1112.06 242.446   8
 -12   3  -2 362.203 186.717   9
 -12  -3  -2 610.360 216.595   9
   3 -12  -2 787.783 197.127   8
 -12   3  -1 1552.67 253.691   6
 -12  -3  -1 1575.34 278.540   6
 -12  -3  -1 1244.87 212.105   7
  12  -3  -1 1569.15 233.984   3
   3  12  -1 1576.18 268.827   5
  12   3  -1 1405.26 238.616   5
  12   3  -1 1697.89 282.271   1
  12  -3  -1 1401.14 270.068   1
   3 -12  -1 1408.39 251.472   2
   3  12  -1 1456.25 272.498  12
  12   3  -1 1575.15 241.061  12
  -3  12  -1 1456.64 269.464  12
  -3 -12  -1 1545.30 265.216   8
 -12   3  -1 1433.05 287.897   9
 -12  -3  -1 1163.51 231.592   9
   3 -12  -1 1460.41 269.808   8
 -12   3   0 948.873 198.357   6
 -12  -3   0 1329.25 264.686   6
  -3 -12   0 1034.27 224.291   7
 -12  -3   0 1116.06 221.817   7
 -12   3   0 1378.53 220.301   7
   3  12   0 1176.56 233.288   5
  12   3   0 784.411 175.661   5
  12  -3   0 1355.79 249.228   1
  -3 -12   0 948.724 196.165   4
   3 -12   0 1309.76 251.101   4
  12  -3   0 1179.29 214.392   3
  12   3   0 1018.32 217.536   1
   3 -12   0 1191.38 221.002   2
   3  12   0 1188.73 255.314  12
  12   3   0 948.152 198.723  11
  -3  12   0 1139.06 242.894  12
 -12   3   0 1064.33 242.166   9
   3 -12   0 1240.67 246.860   8
  -3 -12   0 1226.46 224.954   8
 -12   3   1 1259.38 218.042   6
 -12  -3   1 1518.69 282.284   6
  -3 -12   1 1385.54 253.484   7
 -12  -3   1 1387.30 234.437   7
 -12   3   1 1114.80 233.834   7
  12   3   1 1464.58 255.259   1
   3 -12   1 1605.47 266.894   4
  12   3   1 1460.84 227.429   3
  12  -3   1 1666.03 269.184   3
   3  12   1 1686.83 286.596   5
  12   3   1 1238.20 229.937   5
  12  -3   1 1597.75 273.755   1
   3  12   1 1505.14 270.120  11
  12   3   1 1261.95 238.180  11
  -3  12   1 1567.10 284.723  12
   3  12   1 1404.07 256.885  12
  12  -3   1 1680.88 285.475  10
   3 -12   1 1654.59 250.262  10
   3 -12   1 1500.53 255.889   8
 -12   3   2 890.678 206.763   6
 -12  -3   2 1044.34 255.455   6
  -3 -12   2 779.065 206.495   7
 -12  -3   2 553.471 191.652   7
 -12   3   2 567.885 194.454   7
   3 -12   2 550.999 181.169   4
 -12  -3   2 830.966 188.196   5
  12   3   2 763.948 224.601   3
  12   3   2 1073.01 214.096   1
  12  -3   2 834.858 219.609   3
   3  12   2 1142.48 246.585   5
  12   3   2 966.564 208.859   5
   3  12   2 741.299 199.063  11
  12   3   2 886.317 199.801  11
  -3  12   2 590.711 214.907  12
   3  12   2 551.644 159.102  12
  12  -3   2 885.189 220.533  10
   3 -12   2 850.314 219.684  10
   3 -12   2 781.357 203.030   8
  -3 -12   3 523.068 171.671   5
 -12  -3   3 853.303 196.757   5
   3  12   3 866.037 219.002   5
  12   3   3 755.476 223.916   5
  12  -3   3 691.065 217.604  11
  12  -3   3 440.392 144.025  10
   3 -12   3 407.740 190.794  10
  12  -4  -3 443.524 175.448   2
 -12   4  -2 500.202 169.579   6
 -12  -4  -2 363.038 191.870   6
   4  12  -2 947.495 222.970   5
  12   4  -2 668.741 188.282   5
  12  -4  -2 412.030 156.597   2
   4 -12  -2 404.921 186.997   2
  12  -4  -2 73.5052 110.393   1
  -4  12  -2 459.594 187.163  12
   4  12  -2 391.095 161.183  12
  12   4  -2 805.308 207.069  12
  -4 -12  -2 15.4263 145.688   8
 -12   4  -2 30.4300 167.310   9
 -12  -4  -2 629.520 192.802   9
   4 -12  -2 67.5672 161.761   8
 -12   4  -1 683.270 183.190   6
 -12  -4  -1 570.055 211.778   6
 -12  -4  -1 159.042 99.9502   7
   4  12  -1 227.048 136.096   5
  12   4  -1 450.220 174.006   5
  12  -4  -1 495.756 155.610   2
   4 -12  -1 543.965 187.153   2
  12  -4  -1 510.376 177.700   1
   4  12  -1 513.745 177.329  12
  12   4  -1 467.518 167.569  11
  12   4  -1 631.484 165.371  12
  -4  12  -1 546.884 194.172  12
  -4 -12  -1 501.057 178.484   8
 -12   4  -1 303.322 159.456   9
 -12  -4  -1 185.038 118.203   9
   4 -12  -1 696.838 242.000   8
 -12   4   0 4859.93 395.426   6
 -12  -4   0 5406.10 496.068   6
 -12   4   0 5589.37 448.880   7
  -4 -12   0 4830.35 415.601   4
   4 -12   0 5532.74 435.333   2
   4  12   0 4927.73 453.210   5
  12   4   0 5365.31 449.745   5
  12  -4   0 5045.50 470.444   1
  12  -4   0 5397.06 444.686   3
  -4  12   0 5511.89 484.852  12
   4  12   0 5130.98 471.361  12
   4 -12   0 5842.78 450.535  10
  12   4   0 5020.86 437.754  11
 -12  -4   0 5558.22 460.115   7
 -12   4   0 5111.13 471.415   9
  -4 -12   0 4994.51 462.180   7
   4 -12   0 4909.78 460.228   8
 -12   4   1 186.317 104.802   6
 -12  -4   1 354.445 135.272   6
  -4 -12   1 187.907 120.840   7
 -12  -4   1 668.609 225.210   7
 -12   4   1 534.766 171.525   7
   4 -12   1 525.414 188.504   4
  12  -4   1 301.852 145.996   1
  12   4   1 779.719 174.750   3
  12  -4   1 399.780 161.914   3
   4  12   1 939.305 244.997   5
  12   4   1 424.017 166.993   5
   4  12   1 484.749 199.893  11
  -4  12   1 394.849 149.306  12
  12   4   1 210.150 148.381  11
   4  12   1 592.128 183.598  12
  12  -4   1 487.623 193.229  10
   4 -12   1 115.772 105.748  10
   4 -12   1 648.084 184.347   8
 -12  -4   2 518.869 202.849   6
  -4 -12   2 135.642 108.365   7
 -12  -4   2 476.178 179.287   7
 -12   4   2 403.431 174.862   7
   4 -12   2 383.485 186.348   4
  12  -4   2 277.120 170.111   3
   4  12   2 58.3781 126.919   5
  12   4   2 116.945 128.207   5
   4  12   2 749.918 205.476  11
  12   4   2 437.461 168.859  11
  -4  12   2 221.026 169.479  12
   4  12   2 253.683 149.819  12
  12  -4   2 713.661 225.988  10
   4 -12   2 713.622 194.381   8
   4 -12   2 412.644 156.626  10
  -4 -12   3 852.671 228.726   7
 -12  -4   3 477.633 172.135   5
  12   4   3 620.511 209.015   5
   4  12   3 820.696 232.631  11
 -12  -5  -2 2478.36 391.837   6
   5  12  -2 2189.57 340.360   5
  12   5  -2 1791.42 298.778   5
  12  -5  -2 1732.85 300.266   2
   5 -12  -2 2407.88 352.563   2
  -5  12  -2 2021.58 316.562  12
   5  12  -2 2396.70 357.804  12
  12   5  -2 2389.65 341.449  12
  -5 -12  -2 1951.12 303.589   8
 -12   5  -2 1624.67 283.226   9
   5 -12  -2 2068.75 337.691   8
 -12  -5  -1 385.795 186.892   6
  -5 -12  -1 44.3357 118.916   7
 -12  -5  -1 545.791 174.866   7
   5  12  -1 374.642 166.016   5
  12   5  -1 319.889 171.386   5
  12  -5  -1 392.624 163.433   2
  12  -5  -1-120.552 162.087   1
   5 -12  -1 555.435 216.258   2
   5  12  -1-98.0482 119.436  12
  12   5  -1 434.044 172.586  12
  12   5  -1 78.5967 105.524  11
  -5  12  -1 172.373 119.162  12
  -5 -12  -1 61.7235 114.439   8
 -12   5  -1 400.162 202.524   9
 -12  -5  -1 255.706 143.095   9
   5 -12  -1 219.810 132.054   8
 -12  -5   0 2025.01 313.641   6
  -5 -12   0 2315.78 338.410   7
 -12  -5   0 2628.52 338.247   7
 -12   5   0 2182.12 288.225   7
   5  12   0 2086.49 317.367   5
  12   5   0 2572.42 342.663   5
   5 -12   0 1677.20 266.691   2
  -5 -12   0 2034.08 275.913   4
  12  -5   0 2070.03 296.121   3
   5  12   0 2305.92 309.892  12
  12   5   0 2171.42 319.845  11
   5  12   0 2295.40 351.609  11
  -5  12   0 2451.08 339.687  12
   5 -12   0 2071.82 288.020  10
   5 -12   0 2191.92 324.304   8
 -12   5   0 2034.68 314.459   9
 -12  -5   0 2581.34 319.433   9
 -12  -5   1 174.102 157.910   6
  -5 -12   1 78.2765 150.282   7
 -12  -5   1 75.7679 132.547   7
 -12   5   1 251.998 120.966   7
   5 -12   1 371.202 144.514   2
   5 -12   1 446.133 182.622   4
  12  -5   1 125.771 130.132   3
   5  12   1 278.027 177.625   5
  12   5   1 372.777 167.747   5
   5  12   1 579.021 199.143  12
   5  12   1-172.394 174.547  11
  -5  12   1 98.2968 124.255  12
  12   5   1 250.113 146.545  11
  12  -5   1 288.805 193.756  10
   5 -12   1 133.589 124.062  10
   5 -12   1 243.345 135.805   8
 -12  -5   2 1999.03 312.174   6
  -5 -12   2 1822.19 303.077   7
 -12  -5   2 2517.24 364.248   7
 -12   5   2 2087.34 314.162   7
   5 -12   2 1760.43 323.567   4
  12  -5   2 2036.98 332.158   3
   5  12   2 1724.69 304.178   5
  12   5   2 2136.35 342.877   5
   5  12   2 2289.65 326.001  11
  12   5   2 1797.19 339.431  11
  -5  12   2 1795.31 300.906  12
  12  -5   2 2338.59 359.321  10
   5 -12   2 1661.73 278.585   8
   5 -12   2 1843.16 322.551  10
   5 -12   3 1137.50 272.195   3
  12  -6  -2 13318.4 802.242   2
   6  12  -2 13022.7 820.886   5
  12   6  -2 14066.1 810.070   5
  -6  12  -2 12917.3 743.691  12
  12   6  -2 13471.5 778.438  12
  -6 -12  -2 11486.6 732.603   8
 -12  -6  -1 1398.99 292.843   6
  -6 -12  -1 861.386 213.485   7
 -12  -6  -1 1734.51 281.721   7
   6  12  -1 1853.39 316.163   5
  12   6  -1 1599.69 283.192   5
  12  -6  -1 2589.38 364.431   2
   6 -12  -1 2036.11 323.848   2
   6  12  -1 1741.51 315.118  12
  12   6  -1 1336.58 257.010  12
  12   6  -1 1323.93 259.150  11
  -6  12  -1 1457.35 261.244  12
 -12   6  -1 1693.14 299.390   9
   6 -12  -1 1814.86 327.233   8
 -12  -6   0 632.414 217.503   6
  -6 -12   0 467.273 181.843   7
 -12  -6   0 781.143 216.718   7
 -12   6   0 344.624 156.303   7
   6  12   0 264.266 184.334   5
  12   6   0 519.253 164.616   5
   6 -12   0 436.111 174.893   2
  12  -6   0 265.391 148.365   3
   6  12   0 370.981 200.214  12
  12   6   0 552.375 183.771  11
   6  12   0 204.464 204.027  11
  -6  12   0-13.6797 130.473  12
   6 -12   0 536.721 194.732  10
   6 -12   0 247.350 156.688   8
 -12   6   0 125.611 126.568   9
 -12  -6   0 62.8818 133.623   9
 -12  -6   1 2089.86 323.465   6
  -6 -12   1 1605.38 293.348   7
 -12  -6   1 1805.65 312.833   7
 -12   6   1 1649.27 296.178   7
   6 -12   1 1726.60 275.460   2
  12  -6   1 2030.26 315.518   3
   6  12   1 1285.24 282.470   5
  12   6   1 2024.37 313.230   5
   6  12   1 1425.97 254.446  12
   6  12   1 2065.40 344.365  11
  -6  12   1 1307.99 259.966  12
  12   6   1 1350.74 257.244  11
  12  -6   1 1739.89 306.155  10
   6 -12   1 1957.95 319.084  10
   6 -12   1 1884.62 307.435   8
 -12   6   1 1899.59 303.397   9
   6  12   2 12337.3 802.325   5
  12   6   2 12996.3 798.132   5
   6 -12   2 13368.1 802.648  10
   6  12   2 12620.7 785.580  11
  -7 -12  -2 1540.23 312.616   8
 -12  -7  -1 363.898 213.458   6
  -7 -12  -1 91.8096 113.577   7
 -12  -7  -1 173.448 125.547   7
   7  12  -1 265.809 198.317   5
  12   7  -1 113.168 139.351   5
   7 -12  -1 635.102 199.404   2
  12  -7  -1 160.750 183.087   2
   7  12  -1 89.7506 183.246  12
  12   7  -1-48.6482 129.453  12
  12   7  -1-114.277 161.876  11
  -7  12  -1 79.1700 137.976  12
  12  -7  -1-183.189 135.469   8
 -12   7  -1 90.9875 157.533   9
  -7  12   0 123.912 115.806   7
 -12  -7   0 157.202 181.690   6
  -7 -12   0-27.4282 160.351   7
 -12  -7   0 185.301 112.054   7
 -12   7   0 11.1037 131.227   7
   7  12   0 186.880 165.846   5
  12   7   0 171.988 140.097   5
  12  -7   0 326.589 183.100   3
   7 -12   0 222.170 140.814   2
  12  -7   0 200.600 177.223   2
   7  12   0 163.726 190.933  12
  12   7   0 17.9047 155.319  11
   7  12   0 214.543 205.830  11
  -7  12   0 200.203 125.867  12
   7 -12   0-187.338 156.702  10
   7 -12   0 298.831 192.851   8
 -12   7   0 235.859 153.132   9
  -7  12   1-77.0612 160.716   7
 -12  -7   1-142.700 129.222   6
 -12  -7   1 180.602 144.231   7
 -12   7   1 205.441 136.524   7
   7 -12   1 113.514 117.512   2
  12  -7   1 50.4717 171.342   3
   7  12   1 74.1903 135.517   5
  12   7   1-64.9996 138.453   5
  12   7   1 436.944 217.343  11
   7  12   1-49.0312 153.162  12
  -7  12   1 61.6224 127.030  12
   7 -12   1 431.317 189.255  10
   7 -12   1-84.0579 158.129   8
 -12   7   1 299.292 179.799   9
 -12  -8  -1 582.625 216.448   7
  12   8  -1 592.682 184.357  12
  12   8  -1 587.384 239.635  11
  -8  12  -1 492.993 193.227  12
  12  -8  -1 486.637 195.400   8
 -12   8  -1 285.807 166.020   9
  -8  12   0 629.194 186.714   7
  12   8   0 867.810 243.413   5
   8 -12   0 628.864 204.278   2
   8  12   0 443.006 168.050  12
  12   8   0 690.758 226.405  11
  -8  12   0 693.208 218.598  12
   8 -12   0 687.586 206.837  10
 -12   8   0 645.102 207.956   9
   8 -12   1 144.134 133.842   2
 -12   8   1 406.214 185.090  12
 -12   8   1-35.7979 200.253   9
  12   9  -1 2492.02 365.987  12
   9  12   0 3828.78 442.933  12
  -9  12   0 3273.05 419.240  12
 -12   9   0 3009.54 368.866   9
 -13   0  -2 338.113 184.858   6
   0 -13  -2 101.541 140.081   2
  13   0  -2-49.7161 163.424   1
   0  13  -2-32.6880 173.835  12
   0 -13  -2 248.530 189.970   8
 -13   0  -2-122.065 149.345   9
 -13   0  -1 71.5695 120.494   6
   0 -13  -1 75.8891 101.054   2
  13   0  -1-34.3869 135.320   1
   0  13  -1 222.730 170.857  12
 -13   0  -1 176.882 161.481   9
   0 -13  -1-198.769 127.171   8
 -13   0   0-147.974 144.210   6
 -13   0   0 165.166 122.257   7
   0 -13   0-165.641 134.433   4
  13   0   0-80.9412 173.905   1
   0  13   0-111.118 134.516  12
 -13   0   0 288.287 164.180   9
   0 -13   0 16.8501 140.837   8
 -13   0   1-168.451 147.389   6
 -13   0   1 12.1487 120.168   7
   0 -13   1-91.5041 99.9709   4
  13   0   1-87.5090 126.496   1
  13   0   1-45.2051 109.756   3
   0  13   1 51.0465 128.862  12
   0 -13   1-124.781 110.880   8
 -13   0   2 111.326 138.574   6
 -13   0   2-54.6116 121.490   7
   0 -13   2-228.859 148.281   4
  13   0   2-77.8131 135.676   3
  13   0   2-129.134 144.202  11
   0  13   2-58.7048 159.591  12
 -13   1  -2 1045.04 233.344   6
 -13  -1  -2 1483.34 298.610   6
  13   1  -2 1961.43 330.617   1
  13  -1  -2 1476.08 286.171   1
   1 -13  -2 1738.91 319.767   2
  -1  13  -2 1350.71 275.575  12
   1  13  -2 1430.42 282.733  12
   1 -13  -2 1160.86 263.442   8
  -1 -13  -2 1625.36 289.779   8
 -13   1  -2 1519.53 331.200   9
 -13  -1  -2 1348.57 275.572   9
 -13   1  -1 6057.01 514.349   6
 -13  -1  -1 5999.49 533.098   6
  -1 -13  -1 6825.60 499.339   2
   1 -13  -1 6299.24 498.573   2
  -1 -13  -1 6501.71 487.965   4
  13   1  -1 5334.51 505.441   1
   1  13  -1 6310.57 477.164   5
  13  -1  -1 5962.00 536.886   1
  -1  13  -1 6594.64 562.339  12
   1  13  -1 6746.09 565.260  12
 -13   1  -1 6842.76 580.479   9
 -13  -1  -1 6188.72 532.800   9
   1 -13  -1 5512.05 507.470   8
  -1 -13  -1 5922.59 508.867   8
 -13   1   0 3672.02 396.654   6
 -13  -1   0 3971.09 387.049   7
 -13  -1   0 4091.76 424.435   6
 -13   1   0 3648.48 370.703   7
   1  13   0 2946.05 333.222   5
  13   1   0 3888.63 422.017   1
   1 -13   0 4018.66 414.959   4
  -1 -13   0 3554.71 368.225   4
  13  -1   0 3055.07 381.497   1
  13  -1   0 3462.18 342.955   3
  -1  13   0 3272.95 386.458  12
   1  13   0 3221.14 390.644  12
   1 -13   0 4228.89 426.499   8
 -13   1   0 3364.98 411.268   9
 -13  -1   0 3719.81 418.523   9
  -1 -13   0 3133.91 358.788   8
 -13  -1   1 6598.22 529.493   7
 -13   1   1 6712.30 541.008   7
 -13   1   1 5919.64 487.168   6
 -13  -1   1 6411.13 536.651   6
  13   1   1 6524.36 522.686   1
  -1 -13   1 6193.88 522.991   4
   1 -13   1 5642.15 506.123   4
   1  13   1 5753.98 463.332   5
  13   1   1 6091.01 466.062   3
  13  -1   1 5765.18 475.492   3
  13  -1   1 6227.35 513.142   1
   1  13   1 6660.17 504.259  11
  -1  13   1 6301.74 542.194  12
   1  13   1 5256.38 487.911  12
   1 -13   1 6354.51 500.436   8
 -13   1   2 1389.13 263.219   6
 -13  -1   2 1995.96 343.494   6
  -1 -13   2 1181.61 244.386   7
 -13  -1   2 1368.67 273.450   7
 -13   1   2 1855.00 317.283   7
  -1 -13   2 1336.14 275.590   4
   1 -13   2 1286.06 272.340   4
  13   1   2 1637.99 286.960   3
  13  -1   2 2013.29 315.934   3
   1  13   2 1270.66 255.955   5
  13   1   2 1254.34 267.730  11
  -1  13   2 1251.35 271.135  12
   1  13   2 767.262 221.902  12
  13  -1   2 1409.99 273.859  10
 -13   2  -2 492.490 209.113   6
   2  13  -2 381.840 128.250   5
  13  -2  -2 537.508 230.468   1
   2 -13  -2 393.143 204.082   2
  -2  13  -2 446.101 155.071  12
   2  13  -2 464.271 197.031  12
  13   2  -2 412.227 167.028  12
  -2 -13  -2 653.482 222.632   8
 -13  -2  -2 307.782 177.268   9
 -13   2  -1 957.994 214.878   6
 -13  -2  -1 1987.53 338.346   6
   2  13  -1 1387.29 252.688   5
  13  -2  -1 839.085 218.550   1
  -2 -13  -1 1222.51 247.666   2
   2 -13  -1 1184.13 239.629   2
  13   2  -1 1340.17 266.972   1
   2  13  -1 960.881 256.999  12
  -2  13  -1 877.868 237.230  12
  -2 -13  -1 1105.02 230.970   8
 -13   2  -1 689.445 183.840   9
[truncated: 17,672 more chars]
