# Supplementary material for: Crystal structure of propane-1,3-diaminium squarate dihydrate
Source: Acta Crystallogr E Crystallogr Commun. 2024 Aug 30;80(Pt 9):973–5. doi: 10.1107/S2056989024008235 (PMC11389676; doi:10.1107/S2056989024008235)
Supplement: Supplementary file 2 [file e-80-00973-Isup2.hkl]

data_I                                                                          
_shelx_title ' diaminopropan in P4bm'                                           
_shelx_refln_list_code          4                                               
_shelx_F_calc_maximum       73.57                                               
_exptl_crystal_F_000       240.00                                               
_reflns_d_resolution_high  0.7363                                               
                                                                                
loop_                                                                           
 _space_group_symop_operation_xyz                                               
 'x, y, z'                                                                      
 '-x, -y, z'                                                                    
 '-y, x, z'                                                                     
 'y, -x, z'                                                                     
 'x+1/2, -y+1/2, z'                                                             
 '-x+1/2, y+1/2, z'                                                             
 '-y+1/2, -x+1/2, z'                                                            
 'y+1/2, x+1/2, z'                                                              
                                                                                
_cell_length_a    11.2716                                                       
_cell_length_b    11.2716                                                       
_cell_length_c     4.3310                                                       
_cell_angle_alpha  90.000                                                       
_cell_angle_beta   90.000                                                       
_cell_angle_gamma  90.000                                                       
                                                                                
_shelx_F_squared_multiplier     1.000                                           
                                                                                
loop_                                                                           
 _refln_index_h                                                                 
 _refln_index_k                                                                 
 _refln_index_l                                                                 
 _refln_F_squared_calc                                                          
 _refln_F_squared_meas                                                          
 _refln_F_squared_sigma                                                         
 _refln_observed_status                                                         
   0   0  -5          9.07          4.81         2.48 o                         
   1   1  -5        220.69        222.75         3.76 o                         
   0   2  -5         39.65         38.56         1.62 o                         
   1   2  -5         22.30         24.70         0.94 o                         
   2   2  -5         57.39         62.11         2.64 o                         
   1   3  -5          1.50          1.29         0.47 o                         
   2   3  -5         15.56         14.88         0.76 o                         
   3   3  -5          0.92          2.47         0.71 o                         
   0   4  -5         61.10         63.68         2.07 o                         
   1   4  -5          5.54          4.40         0.69 o                         
   2   4  -5         22.85         24.64         0.95 o                         
   3   4  -5         14.66         15.18         0.79 o                         
   4   4  -5         53.62         51.04         2.62 o                         
   1   5  -5         13.36         13.12         0.84 o                         
   2   5  -5         12.75         12.98         0.89 o                         
   3   5  -5         12.32         11.60         0.98 o                         
   4   5  -5         38.05         34.69         1.85 o                         
   5   5  -5         22.63         23.95         2.71 o                         
   0   6  -5          1.88          0.99         1.17 o                         
   1   6  -5          5.61          4.23         0.77 o                         
   2   6  -5          3.53          3.72         0.76 o                         
   3   6  -5          2.44          2.97         0.79 o                         
   4   6  -5         22.43         21.72         1.80 o                         
   1   7  -5          0.88          1.32         1.18 o                         
   2   7  -5          0.21          2.50         1.27 o                         
   3   7  -5         59.79         51.93         3.95 o                         
   0   0  -4       1276.66       1310.66        28.04 o                         
   1   1  -4         37.91         39.08         1.18 o                         
   0   2  -4         47.56         47.40         1.41 o                         
   1   2  -4         17.99         17.81         0.63 o                         
   2   2  -4          6.73          7.86         0.63 o                         
   1   3  -4          0.52          0.74         0.32 o                         
   2   3  -4         51.34         52.24         1.03 o                         
   3   3  -4        247.52        245.69         3.22 o                         
   0   4  -4        117.89        120.86         2.26 o                         
   1   4  -4         38.56         39.46         0.91 o                         
   2   4  -4         48.08         49.99         1.05 o                         
   3   4  -4          2.32          2.09         0.36 o                         
   4   4  -4         25.11         23.68         1.08 o                         
   1   5  -4         52.22         51.59         1.11 o                         
   2   5  -4         26.34         26.72         0.83 o                         
   3   5  -4         14.19         13.53         0.62 o                         
   4   5  -4         23.72         23.47         0.81 o                         
   5   5  -4         42.22         39.18         1.51 o                         
   0   6  -4         66.01         67.40         1.91 o                         
   1   6  -4         36.56         38.99         1.04 o                         
   2   6  -4         26.26         26.19         0.91 o                         
   3   6  -4         30.59         32.01         1.01 o                         
   4   6  -4         16.15         17.06         0.77 o                         
   5   6  -4          6.40          6.15         0.56 o                         
   6   6  -4         20.44         22.83         1.34 o                         
   1   7  -4         39.34         38.78         1.07 o                         
   2   7  -4         18.27         18.59         0.81 o                         
   3   7  -4        142.29        146.01         2.21 o                         
   4   7  -4         18.23         18.76         0.85 o                         
   5   7  -4         70.63         70.67         1.77 o                         
   6   7  -4          2.87          1.82         0.58 o                         
   7   7  -4        337.65        357.89         8.22 o                         
   0   8  -4         18.65         18.48         1.21 o                         
   1   8  -4          5.82          5.81         0.58 o                         
   2   8  -4         27.75         29.48         1.13 o                         
   3   8  -4         46.59         46.47         1.40 o                         
   4   8  -4          5.14          3.52         0.63 o                         
   5   8  -4         28.37         31.38         1.30 o                         
   6   8  -4          3.78          3.96         0.94 o                         
   1   9  -4         54.61         52.99         1.58 o                         
   2   9  -4         13.85         10.97         0.87 o                         
   3   9  -4         35.51         32.80         1.76 o                         
   4   9  -4         17.75         18.80         1.48 o                         
   5   9  -4          2.15          2.58         1.07 o                         
   6   9  -4         10.64         14.40         3.40 o                         
   0  10  -4        237.88        242.96         7.87 o                         
   1  10  -4         65.84         67.78         2.72 o                         
   2  10  -4         74.45         72.35         3.16 o                         
   3  10  -4          1.24          1.38         1.02 o                         
   4  10  -4         63.86         68.45         6.31 o                         
   5  10  -4         16.07         17.21         3.33 o                         
   0   0  -3       1450.16       1598.44        17.92 o                         
   1   1  -3        394.12        389.56         2.83 o                         
   0   2  -3        122.43        118.54         1.59 o                         
   1   2  -3         56.42         52.60         0.75 o                         
   2   2  -3         95.19         89.75         1.44 o                         
   1   3  -3          7.13          7.09         0.32 o                         
   2   3  -3         10.43         11.23         0.42 o                         
   3   3  -3        590.72        588.68         4.04 o                         
   0   4  -3        259.61        258.92         2.30 o                         
   1   4  -3        122.23        120.23         1.10 o                         
   2   4  -3         87.56         84.90         1.03 o                         
   3   4  -3         59.68         55.87         0.88 o                         
   4   4  -3          7.51          6.92         0.52 o                         
   1   5  -3         13.21         12.01         0.42 o                         
   2   5  -3         48.57         47.56         0.84 o                         
   3   5  -3         40.08         40.18         0.82 o                         
   4   5  -3          1.36          1.35         0.28 o                         
   5   5  -3         16.74         19.26         0.92 o                         
   0   6  -3        607.15        588.24         3.97 o                         
   1   6  -3         83.80         83.22         1.06 o                         
   2   6  -3         19.34         19.55         0.58 o                         
   3   6  -3         33.48         31.65         0.75 o                         
   4   6  -3         73.62         75.39         1.20 o                         
   5   6  -3         15.83         14.95         0.66 o                         
   6   6  -3         43.20         42.59         1.58 o                         
   1   7  -3        190.58        193.90         1.93 o                         
   2   7  -3         42.13         41.43         0.89 o                         
   3   7  -3        195.18        197.57         1.99 o                         
   4   7  -3          5.18          4.75         0.42 o                         
   5   7  -3         53.46         57.05         1.29 o                         
   6   7  -3          6.06          7.04         0.57 o                         
   7   7  -3        236.25        236.30         4.26 o                         
   0   8  -3        100.46         96.79         2.04 o                         
   1   8  -3         13.02         12.75         0.62 o                         
   2   8  -3          8.96         11.18         0.58 o                         
   3   8  -3         44.31         43.59         1.08 o                         
   4   8  -3         43.03         46.01         1.18 o                         
   5   8  -3         42.44         43.98         1.19 o                         
   6   8  -3         73.83         78.24         1.76 o                         
   7   8  -3          9.85          8.43         0.71 o                         
   8   8  -3         42.45         39.78         1.90 o                         
   1   9  -3         77.43         76.71         1.54 o                         
   2   9  -3        130.84        129.77         1.99 o                         
   3   9  -3         69.01         71.04         1.41 o                         
   4   9  -3          1.19          1.48         0.39 o                         
   5   9  -3         19.44         19.25         0.93 o                         
   6   9  -3         40.09         39.64         1.45 o                         
   7   9  -3         11.71         12.21         0.86 o                         
   8   9  -3          3.80          3.92         1.18 o                         
   0  10  -3        245.40        246.14         4.34 o                         
   1  10  -3         32.72         31.77         1.11 o                         
   2  10  -3         86.72         85.80         1.65 o                         
   3  10  -3         31.55         32.18         1.09 o                         
   4  10  -3        155.76        150.76         2.52 o                         
   5  10  -3         25.77         25.95         1.33 o                         
   6  10  -3          9.70         10.87         0.92 o                         
   7  10  -3          7.47          4.50         1.23 o                         
   8  10  -3         31.01         29.43         4.29 o                         
   1  11  -3        104.70        103.19         2.27 o                         
   2  11  -3          2.08          2.99         0.58 o                         
   3  11  -3          1.20          1.37         0.52 o                         
   4  11  -3         15.01         15.30         1.01 o                         
   5  11  -3         16.64         11.92         2.60 o                         
   6  11  -3          7.62          7.71         2.56 o                         
   0  12  -3         44.46         43.84         3.07 o                         
   1  12  -3         39.52         40.93         2.07 o                         
   2  12  -3         10.80          9.93         1.16 o                         
   3  12  -3          8.91          8.30         1.46 o                         
   4  12  -3          8.98          5.35         2.12 o                         
   0   0  -2       1061.43       1207.14         7.73 o                         
   1   1  -2        939.74        992.11         6.37 o                         
   0   2  -2       1561.62       1621.82         8.29 o                         
   1   2  -2         43.24         49.65         0.57 o                         
   2   2  -2       1197.51       1164.16         4.26 o                         
   1   3  -2         27.11         23.84         0.41 o                         
   2   3  -2         24.53         25.68         0.38 o                         
   3   3  -2        100.80         99.11         0.98 o                         
   0   4  -2        153.92        167.61         1.54 o                         
   1   4  -2         62.19         60.46         0.62 o                         
   2   4  -2        110.23        109.25         0.93 o                         
   3   4  -2        301.80        293.01         1.25 o                         
   4   4  -2        200.81        212.76         1.56 o                         
   1   5  -2        774.05        767.88         2.65 o                         
   2   5  -2        363.11        352.77         1.52 o                         
   3   5  -2         67.16         68.54         0.65 o                         
   4   5  -2         92.31         93.76         0.93 o                         
   5   5  -2        117.30        105.96         1.41 o                         
   0   6  -2         31.91         30.05         0.66 o                         
   1   6  -2         81.63         82.02         0.78 o                         
   2   6  -2        322.59        322.54         1.58 o                         
   3   6  -2         15.59         13.97         0.37 o                         
   4   6  -2          0.58          0.24         0.20 o                         
   5   6  -2         34.26         36.70         0.69 o                         
   6   6  -2        151.36        140.98         1.93 o                         
   1   7  -2         29.79         26.83         0.55 o                         
   2   7  -2          8.55          8.49         0.35 o                         
   3   7  -2        273.64        284.78         2.12 o                         
   4   7  -2         10.18          8.78         0.41 o                         
   5   7  -2        240.13        239.28         1.91 o                         
   6   7  -2          9.74          9.54         0.45 o                         
   7   7  -2        111.27        109.53         2.49 o                         
   0   8  -2          6.72          7.20         0.54 o                         
   1   8  -2        419.41        418.60         2.36 o                         
   2   8  -2        214.68        218.83         1.89 o                         
   3   8  -2          2.78          2.81         0.31 o                         
   4   8  -2         74.73         78.00         1.18 o                         
   5   8  -2         29.31         27.00         0.75 o                         
   6   8  -2         53.32         51.54         1.13 o                         
   7   8  -2         29.07         30.61         1.00 o                         
   8   8  -2         65.18         59.74         2.02 o                         
   1   9  -2        233.62        225.83         2.19 o                         
   2   9  -2          5.09          5.69         0.39 o                         
   3   9  -2         40.08         36.37         0.86 o                         
   4   9  -2          2.39          1.76         0.30 o                         
   5   9  -2        114.11        112.26         1.55 o                         
   6   9  -2         32.02         30.73         0.90 o                         
   7   9  -2         83.01         79.71         1.63 o                         
   8   9  -2         11.00         11.42         0.70 o                         
   9   9  -2        250.85        273.14         4.67 o                         
   0  10  -2        496.29        491.92         5.72 o                         
   1  10  -2          0.78          0.57         0.36 o                         
   2  10  -2         74.67         67.14         1.32 o                         
   3  10  -2         57.51         58.67         1.30 o                         
   4  10  -2         12.73         11.39         0.64 o                         
   5  10  -2          7.93          7.00         0.49 o                         
   6  10  -2         47.71         50.36         1.32 o                         
   7  10  -2          0.46          0.61         0.40 o                         
   8  10  -2          8.62          9.40         0.65 o                         
   9  10  -2         59.45         61.94         1.78 o                         
  10  10  -2         53.72         54.72         5.55 o                         
   1  11  -2         77.72         73.39         1.57 o                         
   2  11  -2         36.38         35.94         1.09 o                         
   3  11  -2         44.29         42.18         1.18 o                         
   4  11  -2        154.13        155.19         2.32 o                         
   5  11  -2         28.76         26.52         1.05 o                         
   6  11  -2          6.70          5.64         0.58 o                         
   7  11  -2         35.11         38.35         1.41 o                         
   8  11  -2         13.60         11.67         1.28 o                         
   0  12  -2        100.58        109.04         3.11 o                         
   1  12  -2         36.61         37.77         1.31 o                         
   2  12  -2         18.60         19.52         0.90 o                         
   3  12  -2          9.96          9.49         0.65 o                         
   4  12  -2          4.83          4.81         0.74 o                         
   5  12  -2         26.15         25.16         1.18 o                         
   6  12  -2        150.87        157.33         3.84 o                         
   7  12  -2         14.59         18.57         3.77 o                         
   1  13  -2         17.06         17.67         1.04 o                         
   2  13  -2          4.55          5.35         0.72 o                         
   3  13  -2         56.48         57.10         2.03 o                         
   4  13  -2          4.15          4.39         1.03 o                         
   5  13  -2         16.27         19.38         2.32 o                         
   0  14  -2         20.27         22.70         4.08 o                         
   1  14  -2         27.44         31.61         4.30 o                         
   3  14  -2          2.27          7.46         2.54 o                         
   0   0  -1       3749.10       4224.74        43.45 o                         
   1   1  -1       4508.75       4838.67        18.78 o                         
   0   2  -1       1025.26       1114.27         3.97 o                         
   1   2  -1       1149.44       1093.09         3.46 o                         
   2   2  -1       1288.54       1393.93         5.97 o                         
   1   3  -1          6.34          6.45         0.15 o                         
   2   3  -1        119.75        123.62         0.59 o                         
   3   3  -1       1132.85       1165.50         5.20 o                         
   0   4  -1       1791.42       1907.43         8.72 o                         
   1   4  -1        854.74        861.97         2.58 o                         
   2   4  -1        627.45        641.80         2.51 o                         
   3   4  -1        203.20        206.54         1.03 o                         
   4   4  -1         68.60         68.44         1.04 o                         
   1   5  -1        249.36        258.13         1.01 o                         
   2   5  -1         71.18         75.22         0.53 o                         
   3   5  -1        225.48        227.32         1.16 o                         
   4   5  -1        146.78        149.98         1.03 o                         
   5   5  -1        301.16        297.29         2.22 o                         
   0   6  -1        759.76        748.28         3.41 o                         
   1   6  -1        110.48        102.69         0.79 o                         
   2   6  -1         67.26         71.97         0.63 o                         
   3   6  -1         97.31         97.44         0.79 o                         
   4   6  -1         54.44         57.62         0.67 o                         
   5   6  -1         66.91         70.75         0.87 o                         
   6   6  -1        437.47        422.27         3.03 o                         
   1   7  -1        187.83        197.68         1.14 o                         
   2   7  -1         30.29         28.55         0.46 o                         
   3   7  -1        720.99        735.29         2.49 o                         
   4   7  -1         10.02          9.37         0.32 o                         
   5   7  -1        202.49        200.67         1.69 o                         
   6   7  -1         21.87         17.11         0.53 o                         
   7   7  -1        127.70        113.68         2.05 o                         
   0   8  -1        150.06        129.43         1.35 o                         
   1   8  -1        102.77         98.28         0.91 o                         
   2   8  -1        175.52        179.63         1.27 o                         
   3   8  -1         73.99         71.88         0.83 o                         
   4   8  -1        123.39        130.13         1.24 o                         
   5   8  -1        125.43        117.57         1.33 o                         
   6   8  -1        217.71        204.57         1.88 o                         
   7   8  -1         60.23         62.32         1.13 o                         
   8   8  -1        157.71        151.83         2.58 o                         
   1   9  -1        180.26        162.19         1.29 o                         
   2   9  -1         80.40         80.00         0.97 o                         
   3   9  -1        158.80        150.99         1.36 o                         
   4   9  -1         32.99         31.75         0.68 o                         
   5   9  -1         97.79         94.32         1.23 o                         
   6   9  -1         81.94         77.61         1.20 o                         
   7   9  -1         22.13         20.67         0.70 o                         
   8   9  -1         34.78         34.83         0.95 o                         
   9   9  -1        111.66        115.61         2.49 o                         
   0  10  -1        605.08        576.00         4.21 o                         
   1  10  -1         21.23         21.23         0.60 o                         
   2  10  -1        144.31        133.94         1.49 o                         
   3  10  -1         76.93         74.11         1.15 o                         
   4  10  -1         87.02         80.61         1.23 o                         
   5  10  -1         25.40         25.87         0.76 o                         
   6  10  -1         78.28         81.32         1.44 o                         
   7  10  -1          6.89          7.28         0.53 o                         
   8  10  -1         43.47         49.93         1.31 o                         
   9  10  -1          2.00          2.26         0.49 o                         
  10  10  -1        157.56        185.60         5.82 o                         
   1  11  -1        224.31        218.02         2.05 o                         
   2  11  -1         83.17         85.14         1.32 o                         
   3  11  -1          8.23          5.55         0.41 o                         
   4  11  -1         11.24         11.25         0.58 o                         
   5  11  -1         40.73         40.85         1.06 o                         
   6  11  -1         28.49         25.72         0.95 o                         
   7  11  -1         17.79         17.49         0.87 o                         
   8  11  -1        128.25        132.37         2.26 o                         
   9  11  -1         90.36         95.53         2.99 o                         
  10  11  -1         46.26         44.53         3.85 o                         
   0  12  -1         96.96         97.33         2.35 o                         
   1  12  -1         53.93         58.47         1.35 o                         
   2  12  -1         48.47         47.49         1.17 o                         
   3  12  -1         18.03         17.73         0.77 o                         
   4  12  -1          5.05          5.34         0.48 o                         
   5  12  -1          2.61          2.65         0.56 o                         
   6  12  -1         22.03         19.88         1.03 o                         
   7  12  -1          1.61          1.35         0.51 o                         
   8  12  -1          3.73          5.99         0.96 o                         
   9  12  -1         30.26         30.05         4.41 o                         
   1  13  -1         67.63         75.21         1.67 o                         
   2  13  -1         12.63         13.31         0.84 o                         
   3  13  -1         30.90         31.34         1.24 o                         
   4  13  -1          7.10          8.12         0.71 o                         
   5  13  -1         29.56         25.91         1.42 o                         
   6  13  -1         23.66         21.88         1.99 o                         
   7  13  -1         98.13         93.76         4.26 o                         
   0  14  -1         11.24         13.93         1.65 o                         
   1  14  -1         71.80         75.23         2.69 o                         
   2  14  -1         26.01         26.34         2.01 o                         
   3  14  -1          3.63          4.15         0.88 o                         
   4  14  -1          4.76          4.08         1.98 o                         
   5  14  -1          9.39          9.52         2.69 o                         
   0   2   0        250.53        254.07         1.57 o                         
   1   2   0        272.64        229.28         0.74 o                         
   2   2   0        271.17        226.16         1.18 o                         
   1   3   0         34.33         28.90         0.25 o                         
   2   3   0       1043.51       1045.01         2.79 o                         
   3   3   0       5412.38       5716.56        35.34 o                         
   0   4   0       1593.41       1818.13         9.81 o                         
   1   4   0          7.55          7.55         0.17 o                         
   2   4   0        284.52        286.39         0.94 o                         
   3   4   0         38.13         31.79         0.41 o                         
   4   4   0        247.48        268.65         1.82 o                         
   1   5   0        355.70        398.32         1.94 o                         
   2   5   0         56.29         50.55         0.47 o                         
   3   5   0          3.92          4.14         0.17 o                         
   4   5   0        192.99        191.25         1.13 o                         
   5   5   0         70.49         76.09         1.06 o                         
   0   6   0        473.33        446.55         2.35 o                         
   1   6   0        553.62        556.93         1.74 o                         
   2   6   0        217.62        215.03         1.06 o                         
   3   6   0        280.43        277.06         1.14 o                         
   4   6   0         79.42         80.38         0.65 o                         
   5   6   0          0.17          0.95         0.17 o                         
   6   6   0         90.30        103.29         1.31 o                         
   1   7   0         39.77         51.52         0.58 o                         
   2   7   0        101.33         94.68         0.75 o                         
   3   7   0        861.80        865.95         3.55 o                         
   4   7   0        154.44        153.55         1.07 o                         
   5   7   0        153.68        152.29         1.20 o                         
   6   7   0          0.02          0.41         0.21 o                         
   7   7   0       1829.63       1763.29         8.60 o                         
   0   8   0         31.99         23.47         0.61 o                         
   1   8   0         49.94         52.30         0.63 o                         
   2   8   0        165.72        187.13         1.20 o                         
   3   8   0        121.21        118.81         1.03 o                         
   4   8   0         12.20         16.99         0.47 o                         
   5   8   0        130.77        120.11         1.28 o                         
   6   8   0         11.04          8.74         0.41 o                         
   7   8   0          1.76          1.40         0.27 o                         
   8   8   0         12.09         10.24         0.70 o                         
   1   9   0        249.71        224.58         1.47 o                         
   2   9   0         41.91         44.85         0.72 o                         
   3   9   0          9.42         13.19         0.48 o                         
   4   9   0        104.01        103.94         1.21 o                         
   5   9   0          4.15          4.35         0.31 o                         
   6   9   0         54.35         52.88         0.93 o                         
   7   9   0         11.79         14.62         0.56 o                         
   8   9   0         28.63         27.83         0.76 o                         
   9   9   0          6.15          3.94         0.58 o                         
   0  10   0        753.31        692.98         4.08 o                         
   1  10   0        310.11        306.69         1.98 o                         
   2  10   0        178.01        165.66         1.54 o                         
   3  10   0          1.65          1.78         0.27 o                         
   4  10   0        372.09        357.10         2.45 o                         
   5  10   0         22.19         20.57         0.66 o                         
   6  10   0         12.18         12.61         0.53 o                         
   7  10   0          0.15          0.28         0.30 o                         
   8  10   0         35.57         41.04         0.97 o                         
   9  10   0         66.32         67.39         1.30 o                         
  10  10   0        514.46        556.58         6.57 o                         
   1  11   0         78.18         74.61         1.13 o                         
   2  11   0         38.46         38.19         0.82 o                         
   3  11   0         23.29         28.67         0.80 o                         
   4  11   0          4.11          4.53         0.41 o                         
   5  11   0         80.98         83.39         1.64 o                         
   6  11   0          0.85          1.84         0.40 o                         
   7  11   0         12.01         10.72         0.57 o                         
   8  11   0         52.11         54.94         1.23 o                         
   9  11   0         79.90         94.65         2.00 o                         
  10  11   0          0.35          0.56         1.30 o                         
   0  12   0        138.90        145.19         2.43 o                         
   1  12   0         27.53         28.67         0.85 o                         
   2  12   0          9.08          9.44         0.53 o                         
   3  12   0         12.49         13.66         0.62 o                         
   4  12   0         61.68         63.24         1.32 o                         
   5  12   0         25.33         26.72         0.91 o                         
   6  12   0          5.31          4.09         0.55 o                         
   7  12   0          1.70          1.72         0.44 o                         
   8  12   0          8.90          7.89         0.87 o                         
   9  12   0         35.10         40.47         2.83 o                         
   1  13   0         44.78         43.16         1.16 o                         
   2  13   0         55.86         58.08         1.31 o                         
   3  13   0          5.43          3.95         0.45 o                         
   4  13   0         26.69         25.12         0.89 o                         
   5  13   0         16.54         17.64         0.85 o                         
   6  13   0         54.48         57.96         1.84 o                         
   7  13   0         43.65         43.53         2.20 o                         
   0  14   0        374.22        414.50         5.68 o                         
   1  14   0          4.03          4.83         0.56 o                         
   2  14   0          1.05          2.13         0.52 o                         
   3  14   0         17.44         16.32         1.13 o                         
   4  14   0          5.31          6.70         1.16 o                         
   5  14   0         28.04         24.70         1.92 o                         
   6  14   0          3.73          2.31         1.50 o                         
   1  15   0         11.42         13.78         3.03 o                         
   2  15   0         60.89         60.04         6.01 o                         
   0   0   1       3746.12       4221.61        24.85 o                         
   1   1   1       4509.15       4784.78        19.96 o                         
   0   2   1       1025.63       1110.21         3.26 o                         
   1   2   1       1149.14       1091.06         3.64 o                         
   2   2   1       1289.22       1379.32         7.68 o                         
   1   3   1          6.33          6.55         0.17 o                         
   2   3   1        119.85        123.67         0.63 o                         
   3   3   1       1131.50       1154.29         5.15 o                         
   0   4   1       1791.00       1910.09         7.29 o                         
   1   4   1        854.59        856.50         2.35 o                         
   2   4   1        627.84        642.37         2.19 o                         
   3   4   1        202.77        208.09         0.85 o                         
   4   4   1         68.55         69.41         0.76 o                         
   1   5   1        249.77        261.25         0.95 o                         
   2   5   1         71.32         74.58         0.57 o                         
   3   5   1        225.80        225.29         1.01 o                         
   4   5   1        146.89        150.08         0.89 o                         
   5   5   1        301.20        295.87         1.81 o                         
   0   6   1        759.50        743.84         4.97 o                         
   1   6   1        110.31        103.02         0.72 o                         
   2   6   1         67.34         71.30         0.60 o                         
   3   6   1         97.39         95.71         0.74 o                         
   4   6   1         54.42         57.77         0.59 o                         
   5   6   1         66.87         70.87         0.75 o                         
   6   6   1        437.23        424.65         3.34 o                         
   1   7   1        187.76        201.51         0.95 o                         
   2   7   1         30.30         29.61         0.43 o                         
   3   7   1        720.80        738.70         2.17 o                         
   4   7   1          9.95         10.03         0.32 o                         
   5   7   1        202.71        199.32         1.60 o                         
   6   7   1         21.89         17.67         0.51 o                         
   7   7   1        127.31        115.30         1.91 o                         
   0   8   1        150.13        129.44         1.53 o                         
   1   8   1        102.86         98.57         0.95 o                         
   2   8   1        175.64        185.15         1.18 o                         
   3   8   1         74.06         72.04         0.74 o                         
   4   8   1        123.47        129.94         1.16 o                         
   5   8   1        125.31        118.81         1.22 o                         
   6   8   1        217.74        203.85         1.77 o                         
   7   8   1         60.26         61.72         1.08 o                         
   8   8   1        157.86        153.29         2.30 o                         
   1   9   1        180.38        162.74         1.26 o                         
   2   9   1         80.43         80.48         0.92 o                         
   3   9   1        158.61        149.37         1.34 o                         
   4   9   1         33.00         32.15         0.78 o                         
   5   9   1         97.91         93.40         1.31 o                         
   6   9   1         81.95         80.24         1.36 o                         
   7   9   1         22.12         21.27         0.75 o                         
   8   9   1         34.69         35.08         0.97 o                         
   9   9   1        111.97        119.60         2.62 o                         
   0  10   1        604.58        585.38         3.64 o                         
   1  10   1         21.24         21.75         0.54 o                         
   2  10   1        144.42        136.41         1.33 o                         
   3  10   1         76.88         73.96         1.20 o                         
   4  10   1         86.79         82.34         1.35 o                         
   5  10   1         25.46         25.44         0.79 o                         
   6  10   1         78.28         81.36         1.47 o                         
   7  10   1          6.89          6.63         0.47 o                         
   8  10   1         43.46         50.78         1.19 o                         
   9  10   1          2.04          2.34         0.44 o                         
  10  10   1        157.32        176.37         5.71 o                         
   1  11   1        224.30        217.65         1.83 o                         
   2  11   1         83.19         85.76         1.23 o                         
   3  11   1          8.26          5.99         0.41 o                         
   4  11   1         11.29         12.15         0.59 o                         
   5  11   1         40.83         40.98         1.12 o                         
   6  11   1         28.47         27.21         1.00 o                         
   7  11   1         17.73         17.53         0.78 o                         
   8  11   1        128.25        134.86         2.11 o                         
   9  11   1         90.24        100.82         3.32 o                         
  10  11   1         46.20         39.83         4.89 o                         
   0  12   1         97.17         95.53         2.01 o                         
   1  12   1         53.86         57.82         1.17 o                         
   2  12   1         48.53         48.77         1.06 o                         
   3  12   1         18.05         17.72         0.70 o                         
   4  12   1          5.09          5.19         0.50 o                         
   5  12   1          2.61          2.58         0.45 o                         
   6  12   1         22.17         21.02         0.89 o                         
   7  12   1          1.60          1.05         0.50 o                         
   8  12   1          3.80          2.09         1.34 o                         
   1  13   1         67.48         74.30         1.57 o                         
   2  13   1         12.61         12.69         0.64 o                         
   3  13   1         30.92         29.02         0.97 o                         
   4  13   1          7.11          6.69         0.55 o                         
   5  13   1         29.52         27.68         1.11 o                         
   6  13   1         23.69         22.24         1.93 o                         
   7  13   1         98.08         84.82         6.94 o                         
   0  14   1         11.15         14.46         1.25 o                         
   1  14   1         71.83         79.24         1.93 o                         
   2  14   1         25.95         25.23         1.18 o                         
   3  14   1          3.64          3.23         0.55 o                         
   4  14   1          4.79          3.49         0.98 o                         
   1  15   1         48.40         52.16         5.51 o                         
   0   0   2       1061.43       1201.14        11.20 o                         
   1   1   2        940.00        994.37         4.34 o                         
   0   2   2       1560.98       1632.39         6.97 o                         
   1   2   2         43.25         48.71         0.54 o                         
   2   2   2       1196.92       1170.87         7.48 o                         
   1   3   2         27.07         22.90         0.30 o                         
   2   3   2         24.54         26.43         0.37 o                         
   3   3   2        101.17        102.65         1.11 o                         
   0   4   2        153.93        160.44         1.44 o                         
   1   4   2         62.32         60.95         0.56 o                         
   2   4   2        110.32        109.58         0.74 o                         
   3   4   2        301.84        292.37         1.32 o                         
   4   4   2        200.86        214.20         1.59 o                         
   1   5   2        773.92        759.48         2.36 o                         
   2   5   2        363.11        356.18         1.65 o                         
   3   5   2         67.14         71.60         0.72 o                         
   4   5   2         92.12         92.65         0.81 o                         
   5   5   2        116.90        107.81         1.55 o                         
   0   6   2         32.20         32.06         0.73 o                         
   1   6   2         81.62         82.15         0.81 o                         
   2   6   2        322.61        324.72         1.85 o                         
   3   6   2         15.59         13.75         0.41 o                         
   4   6   2          0.57          0.57         0.20 o                         
   5   6   2         34.37         36.21         0.73 o                         
   6   6   2        151.45        143.71         2.52 o                         
   1   7   2         29.92         28.01         0.52 o                         
   2   7   2          8.55          8.23         0.33 o                         
   3   7   2        273.68        280.99         1.80 o                         
   4   7   2         10.21          9.32         0.43 o                         
   5   7   2        240.04        238.03         2.15 o                         
   6   7   2          9.76         10.16         0.57 o                         
   7   7   2        111.31        110.03         2.57 o                         
   0   8   2          6.74          7.55         0.44 o                         
   1   8   2        419.34        419.11         2.02 o                         
   2   8   2        214.57        223.01         1.53 o                         
   3   8   2          2.84          2.92         0.29 o                         
   4   8   2         74.77         79.35         1.24 o                         
   5   8   2         29.34         27.77         0.83 o                         
   6   8   2         53.30         51.81         1.23 o                         
   7   8   2         29.03         27.73         0.97 o                         
   8   8   2         65.08         60.85         2.07 o                         
   1   9   2        233.54        226.76         1.60 o                         
   2   9   2          5.09          4.68         0.32 o                         
   3   9   2         40.20         36.61         0.89 o                         
   4   9   2          2.39          2.47         0.32 o                         
   5   9   2        114.07        114.55         1.63 o                         
   6   9   2         31.99         30.59         0.97 o                         
   7   9   2         83.01         78.90         1.69 o                         
   8   9   2         10.98         12.43         0.74 o                         
   9   9   2        250.75        273.31         4.39 o                         
   0  10   2        496.44        492.44         3.45 o                         
   1  10   2          0.77          1.19         0.25 o                         
   2  10   2         74.70         68.41         1.15 o                         
   3  10   2         57.49         57.45         1.15 o                         
   4  10   2         12.82         10.91         0.61 o                         
   5  10   2          7.95          7.14         0.53 o                         
   6  10   2         47.68         50.68         1.24 o                         
   7  10   2          0.45          0.62         0.43 o                         
   8  10   2          8.63         10.46         0.73 o                         
   9  10   2         59.49         64.63         4.01 o                         
   1  11   2         77.69         76.29         1.22 o                         
   2  11   2         36.29         35.48         0.91 o                         
   3  11   2         44.31         42.74         1.09 o                         
   4  11   2        154.14        157.80         2.04 o                         
   5  11   2         28.75         27.08         0.98 o                         
   6  11   2          6.74          6.81         0.60 o                         
   7  11   2         35.11         38.18         1.37 o                         
   0  12   2        100.43        101.88         2.32 o                         
   1  12   2         36.65         37.10         0.99 o                         
   2  12   2         18.61         17.97         0.69 o                         
   3  12   2          9.92          9.84         0.57 o                         
   4  12   2          4.84          4.40         0.57 o                         
   5  12   2         26.14         23.99         1.03 o                         
   6  12   2        150.86        154.84         4.81 o                         
   1  13   2         17.10         17.36         0.88 o                         
   2  13   2          4.56          4.38         0.69 o                         
   3  13   2         56.46         55.69         1.60 o                         
   4  13   2          4.13          4.03         0.66 o                         
   5  13   2         16.26         18.44         2.40 o                         
   1  14   2         27.41         24.37         3.83 o                         
   2  14   2         22.03         25.20         2.76 o                         
   3  14   2          2.27         -2.58         2.58 o                         
   0   0   3       1451.07       1559.87        10.16 o                         
   1   1   3        394.04        395.66         2.54 o                         
   0   2   3        122.16        118.97         1.44 o                         
   1   2   3         56.42         52.40         0.68 o                         
   2   2   3         95.25         88.87         1.33 o                         
   1   3   3          7.14          8.62         0.32 o                         
   2   3   3         10.37         10.93         0.36 o                         
   3   3   3        591.02        595.97         3.23 o                         
   0   4   3        259.77        254.83         1.95 o                         
   1   4   3        122.08        119.47         1.03 o                         
   2   4   3         87.50         84.85         0.92 o                         
   3   4   3         59.80         57.73         0.75 o                         
   4   4   3          7.54          6.94         0.47 o                         
   1   5   3         13.09         12.36         0.40 o                         
   2   5   3         48.57         46.84         0.71 o                         
   3   5   3         39.91         40.73         0.73 o                         
   4   5   3          1.35          1.64         0.27 o                         
   5   5   3         16.96         16.20         0.74 o                         
   0   6   3        607.23        593.10         3.63 o                         
   1   6   3         83.89         82.68         1.06 o                         
   2   6   3         19.28         19.20         0.53 o                         
   3   6   3         33.41         32.96         0.68 o                         
   4   6   3         73.68         75.20         1.10 o                         
   5   6   3         15.83         15.76         0.59 o                         
   6   6   3         43.28         41.95         1.31 o                         
   1   7   3        190.62        192.71         1.63 o                         
   2   7   3         42.14         40.47         0.80 o                         
   3   7   3        195.31        200.53         1.80 o                         
   4   7   3          5.18          5.33         0.37 o                         
   5   7   3         53.28         55.51         1.15 o                         
   6   7   3          6.07          7.55         0.54 o                         
   7   7   3        236.49        231.46         3.50 o                         
   0   8   3        100.43         95.74         1.87 o                         
   1   8   3         13.11         12.91         0.49 o                         
   2   8   3          8.83          9.38         0.44 o                         
   3   8   3         44.25         43.66         0.88 o                         
   4   8   3         42.98         46.09         1.04 o                         
   5   8   3         42.44         43.89         1.12 o                         
   6   8   3         73.81         79.00         1.52 o                         
   7   8   3          9.84          7.75         0.55 o                         
   8   8   3         42.39         38.50         1.69 o                         
   1   9   3         77.32         76.06         1.24 o                         
   2   9   3        130.92        130.96         1.56 o                         
   3   9   3         68.96         71.45         1.23 o                         
   4   9   3          1.18          1.16         0.37 o                         
   5   9   3         19.46         20.56         0.78 o                         
   6   9   3         40.10         40.98         1.12 o                         
   7   9   3         11.73         12.25         0.68 o                         
   8   9   3          3.81          3.54         0.86 o                         
   0  10   3        245.52        242.68         4.12 o                         
   1  10   3         32.69         33.93         0.92 o                         
   2  10   3         86.66         85.68         1.48 o                         
   3  10   3         31.66         33.56         1.01 o                         
   4  10   3        155.93        153.16         2.02 o                         
   5  10   3         25.73         24.97         0.91 o                         
   6  10   3          9.72         11.88         0.68 o                         
   7  10   3          7.47          6.41         1.11 o                         
   1  11   3        104.73        109.38         1.85 o                         
   2  11   3          2.09          2.00         0.43 o                         
   3  11   3          1.23          0.75         0.42 o                         
   4  11   3         14.99         14.47         0.76 o                         
   5  11   3         16.54         17.43         1.29 o                         
   6  11   3          7.61          8.74         2.90 o                         
   0  12   3         44.23         46.15         2.32 o                         
   1  12   3         39.50         39.71         1.69 o                         
   2  12   3         10.87          9.24         0.86 o                         
   3  12   3          8.92          7.84         0.86 o                         
   4  12   3          8.93          8.31         1.24 o                         
   5  12   3         10.77         13.72         3.28 o                         
   0   0   4       1276.44       1307.86        26.25 o                         
   1   1   4         37.92         41.44         1.40 o                         
   0   2   4         47.61         46.44         1.29 o                         
   1   2   4         18.05         17.13         0.55 o                         
   2   2   4          6.75          7.36         0.58 o                         
   1   3   4          0.53          0.40         0.25 o                         
   2   3   4         51.33         50.59         0.90 o                         
   3   3   4        247.31        242.38         2.73 o                         
   0   4   4        117.84        118.61         1.90 o                         
   1   4   4         38.53         38.32         0.79 o                         
   2   4   4         48.17         49.58         0.97 o                         
   3   4   4          2.31          2.66         0.31 o                         
   4   4   4         24.98         24.12         1.03 o                         
   1   5   4         52.33         50.89         1.00 o                         
   2   5   4         26.30         26.28         0.74 o                         
   3   5   4         14.27         12.66         0.55 o                         
   4   5   4         23.74         22.07         0.69 o                         
   5   5   4         42.13         40.01         1.37 o                         
   0   6   4         65.80         66.90         1.61 o                         
   1   6   4         36.51         37.85         0.92 o                         
   2   6   4         26.28         25.72         0.78 o                         
   3   6   4         30.62         31.50         0.86 o                         
   4   6   4         16.21         17.17         0.66 o                         
   5   6   4          6.41          5.43         0.45 o                         
   6   6   4         20.37         20.83         1.27 o                         
   1   7   4         39.22         37.21         0.87 o                         
   2   7   4         18.25         17.27         0.69 o                         
   3   7   4        142.22        147.26         1.80 o                         
   4   7   4         18.22         18.81         0.75 o                         
   5   7   4         70.83         68.84         1.52 o                         
   6   7   4          2.88          2.65         0.57 o                         
   7   7   4        337.43        346.75         8.01 o                         
   0   8   4         18.64         18.77         0.95 o                         
   1   8   4          5.79          5.39         0.43 o                         
   2   8   4         27.85         29.27         0.87 o                         
   3   8   4         46.57         47.22         1.14 o                         
   4   8   4          5.15          4.52         0.51 o                         
   5   8   4         28.43         27.85         1.04 o                         
   6   8   4          3.79          3.66         0.85 o                         
   7   8   4          2.38          0.65         1.01 o                         
   1   9   4         54.67         54.37         1.27 o                         
   2   9   4         13.78         12.42         0.65 o                         
   3   9   4         35.54         34.60         1.14 o                         
   4   9   4         17.75         18.06         0.94 o                         
   5   9   4          2.15          4.45         1.33 o                         
   6   9   4         10.65          8.71         2.68 o                         
   0  10   4        237.73        240.87         6.16 o                         
   1  10   4         65.83         68.72         2.46 o                         
   2  10   4         74.57         73.62         3.08 o                         
   3  10   4          1.23          0.06         0.72 o                         
   4  10   4         63.72         64.98         4.36 o                         
   1  11   4         19.08         19.35         2.37 o                         
   0   0   5          9.00          5.48         2.92 o                         
   1   1   5        220.75        226.12         3.31 o                         
   0   2   5         39.65         40.24         1.43 o                         
   1   2   5         22.28         24.53         0.83 o                         
   2   2   5         57.50         63.88         1.91 o                         
   1   3   5          1.47          1.58         0.40 o                         
   2   3   5         15.58         15.65         0.71 o                         
   3   3   5          0.93          1.94         0.76 o                         
   0   4   5         61.04         60.36         2.02 o                         
   1   4   5          5.56          5.66         0.53 o                         
   2   4   5         22.81         23.75         0.90 o                         
   3   4   5         14.60         14.51         0.74 o                         
   4   4   5         53.73         48.55         1.99 o                         
   1   5   5         13.35         12.78         0.75 o                         
   2   5   5         12.73         12.28         0.81 o                         
   3   5   5         12.34         11.96         0.92 o                         
   4   5   5         38.11         37.31         1.87 o                         
   5   5   5         22.73         23.08         2.62 o                         
   0   6   5          1.88          1.57         0.84 o                         
   1   6   5          5.61          5.79         0.72 o                         
   2   6   5          3.53          4.54         0.77 o                         
   3   6   5          2.45          2.99         0.70 o                         
   4   6   5         22.36         16.06         1.59 o                         
   5   6   5          4.05          4.13         1.22 o                         
   1   7   5          0.88          1.30         0.72 o                         
   2   7   5          0.21         -0.86         0.86 o                         
   3   7   5         59.71         61.59         4.18 o                         
   4   7   5          1.61          1.99         1.69 o                         
   1   8   5         40.11         36.25         4.95 o                         
                                                                                
